# Supplementary material for: Dynamic Corridor Illusion in Pigeons: Humanlike Pictorial Cue Precedence Over Motion Parallax Cue in Size Perception
Source: Iperception. 2020 Mar 24;11(2):2041669520911408. doi: 10.1177/2041669520911408 (PMC7093692; doi:10.1177/2041669520911408)
Supplement: IPE911408 human data - Supplemental material for Dynamic Corridor Illusion in Pigeons: Humanlike Pictorial Cue Precedence Over Motion Parallax Cue in Size Perception [file IPE911408_human_data.csv]

SubjectID	Session	Date	Time	Trial	samplePosition(pixel)	sampleMotion(pixel)	sampleSize(pixel)	initialComparisonSize(pixel)	adjustedComparisonSize(pixel)	RT(s)
1	1	2016/4/5	14:53:26	1	20	5	43	65	45	10.6753
1	1	2016/4/5	14:53:34	2	20	45	43	43	47	6.1426
1	1	2016/4/5	14:53:42	3	20	5	49	41	51	6.0503
1	1	2016/4/5	14:53:52	4	210	45	49	27	45	7.4872
1	1	2016/4/5	14:54:01	5	20	45	29	39	35	6.9523
1	1	2016/4/5	14:54:10	6	210	45	37	47	35	7.2865
1	1	2016/4/5	14:54:20	7	210	5	29	49	25	7.7042
1	1	2016/4/5	14:54:27	8	210	5	29	35	25	5.8333
1	1	2016/4/5	14:54:34	9	210	5	37	33	33	4.0792
1	1	2016/4/5	14:54:46	10	210	45	29	65	27	10.0429
1	1	2016/4/5	14:54:57	11	20	45	43	15	49	9.2411
1	1	2016/4/5	14:55:06	12	20	45	43	61	49	7.5369
1	1	2016/4/5	14:55:16	13	210	5	29	61	25	7.437
1	1	2016/4/5	14:55:28	14	20	5	29	55	31	10.0762
1	1	2016/4/5	14:55:44	15	20	5	49	19	51	14.603
1	1	2016/4/5	14:55:53	16	210	5	33	27	29	6.3179
1	1	2016/4/5	14:56:03	17	210	5	43	31	39	8.3221
1	1	2016/4/5	14:56:11	18	20	5	43	49	45	5.3991
1	1	2016/4/5	14:56:21	19	20	5	29	21	31	8.0216
1	1	2016/4/5	14:56:29	20	210	45	43	51	41	6.2843
1	1	2016/4/5	14:56:41	21	210	45	43	19	41	10.2097
1	1	2016/4/5	14:56:55	22	20	5	33	47	35	11.8136
1	1	2016/4/5	14:57:04	23	20	45	33	39	37	7.0696
1	1	2016/4/5	14:57:19	24	20	45	33	55	37	12.5818
1	1	2016/4/5	14:57:29	25	210	5	33	51	29	8.4726
1	1	2016/4/5	14:57:44	26	20	5	33	61	35	13.0329
1	1	2016/4/5	14:57:55	27	210	5	29	61	25	9.0406
1	1	2016/4/5	14:58:02	28	20	45	29	31	33	5.1319
1	1	2016/4/5	14:58:15	29	210	5	37	51	33	10.4267
1	1	2016/4/5	14:58:38	30	20	45	49	25	53	21.4021
1	1	2016/4/5	14:58:49	31	20	5	33	15	35	9.191
1	1	2016/4/5	14:59:03	32	210	45	33	53	33	11.9639
1	1	2016/4/5	14:59:11	33	20	45	33	41	39	6.184
1	1	2016/4/5	14:59:20	34	210	45	49	39	45	6.4013
1	1	2016/4/5	14:59:28	35	210	5	43	61	39	6.702
1	1	2016/4/5	14:59:41	36	20	45	37	45	43	10.2099
1	1	2016/4/5	14:59:51	37	210	5	49	47	45	7.8545
1	1	2016/4/5	15:00:07	38	20	5	43	59	43	14.3026
1	1	2016/4/5	15:00:18	39	210	45	33	55	31	8.6563
1	1	2016/4/5	15:00:31	40	20	5	49	43	49	11.6411
1	1	2016/4/5	15:00:41	41	210	5	49	23	47	7.6875
1	1	2016/4/5	15:00:48	42	210	45	49	27	47	5.0149
1	1	2016/4/5	15:01:01	43	20	5	37	61	39	11.5128
1	1	2016/4/5	15:01:13	44	20	5	37	15	37	9.6921
1	1	2016/4/5	15:01:25	45	210	45	33	39	31	9.7421
1	1	2016/4/5	15:01:35	46	210	5	49	23	45	8.6397
1	1	2016/4/5	15:01:49	47	210	5	33	65	29	11.563
1	1	2016/4/5	15:01:59	48	210	5	37	51	33	8.2053
1	1	2016/4/5	15:02:19	49	20	45	43	41	47	18.1947
1	1	2016/4/5	15:02:29	50	20	45	29	39	33	7.5372
1	1	2016/4/5	15:02:38	51	210	45	37	17	35	7.1195
1	1	2016/4/5	15:02:50	52	210	45	37	49	35	10.1097
1	1	2016/4/5	15:03:08	53	210	45	49	17	47	16.2235
1	1	2016/4/5	15:03:21	54	20	5	29	17	31	10.6108
1	1	2016/4/5	15:03:30	55	20	5	37	41	39	7.2031
1	1	2016/4/5	15:03:39	56	210	45	43	19	41	6.418
1	1	2016/4/5	15:03:51	57	210	45	37	57	37	10.6776
1	1	2016/4/5	15:04:04	58	20	45	29	57	33	10.9951
1	1	2016/4/5	15:04:15	59	210	5	43	51	39	8.239
1	1	2016/4/5	15:04:24	60	210	5	33	21	31	7.4869
1	1	2016/4/5	15:04:49	61	20	45	49	49	53	22.6214
1	1	2016/4/5	15:05:00	62	20	5	43	41	43	9.7756
1	1	2016/4/5	15:05:12	63	210	45	29	65	27	9.074
1	1	2016/4/5	15:05:21	64	210	5	37	47	33	7.6039
1	1	2016/4/5	15:05:37	65	20	45	37	55	43	13.4673
1	1	2016/4/5	15:05:45	66	20	5	33	37	35	6.0172
1	1	2016/4/5	15:05:52	67	210	45	43	37	41	4.9813
1	1	2016/4/5	15:06:00	68	210	5	49	57	45	6.0169
1	1	2016/4/5	15:06:09	69	20	45	37	19	41	7.6877
1	1	2016/4/5	15:06:20	70	20	45	37	21	41	9.1574
1	1	2016/4/5	15:06:29	71	210	5	43	23	39	6.6519
1	1	2016/4/5	15:06:36	72	20	5	37	35	39	5.3655
1	1	2016/4/5	15:06:46	73	20	5	49	57	49	7.2364
1	1	2016/4/5	15:06:58	74	210	45	33	55	33	10.3102
1	1	2016/4/5	15:07:13	75	20	45	49	17	55	12.515
1	1	2016/4/5	15:07:21	76	20	45	33	35	39	6.5014
1	1	2016/4/5	15:07:30	77	20	45	49	41	55	6.8523
1	1	2016/4/5	15:07:41	78	20	5	29	35	31	9.1742
1	1	2016/4/5	15:07:57	79	210	45	29	49	29	13.7348
1	1	2016/4/5	15:08:10	80	210	45	29	47	29	10.7944
2	1	2016/4/8	16:02:42	1	20	45	33	33	35	11.6927
2	1	2016/4/8	16:02:52	2	210	45	49	57	49	7.6638
2	1	2016/4/8	16:03:00	3	20	5	33	45	35	6.7354
2	1	2016/4/8	16:03:16	4	20	45	43	43	45	13.417
2	1	2016/4/8	16:03:28	5	20	45	49	61	53	9.8425
2	1	2016/4/8	16:03:38	6	210	5	29	29	29	8.4893
2	1	2016/4/8	16:03:46	7	20	45	49	53	51	5.8667
2	1	2016/4/8	16:03:58	8	20	5	37	53	39	9.7756
2	1	2016/4/8	16:04:07	9	210	5	37	33	35	7.3534
2	1	2016/4/8	16:04:17	10	210	45	29	43	29	7.888
2	1	2016/4/8	16:04:29	11	210	5	43	17	41	9.5584
2	1	2016/4/8	16:04:47	12	20	45	29	17	33	16.5573
2	1	2016/4/8	16:04:54	13	20	45	43	41	45	5.1986
2	1	2016/4/8	16:05:01	14	210	5	49	55	47	4.8647
2	1	2016/4/8	16:05:13	15	20	5	49	63	51	9.3747
2	1	2016/4/8	16:05:23	16	210	45	33	21	33	8.6395
2	1	2016/4/8	16:05:33	17	210	45	49	43	47	7.7878
2	1	2016/4/8	16:05:45	18	20	45	43	39	47	9.6252
2	1	2016/4/8	16:05:53	19	210	45	37	15	37	6.5348
2	1	2016/4/8	16:06:07	20	20	45	33	31	35	12.131
2	1	2016/4/8	16:06:21	21	20	5	33	23	35	12.2144
2	1	2016/4/8	16:06:33	22	210	5	49	55	49	9.9092
2	1	2016/4/8	16:06:47	23	20	45	29	31	31	12.1309
2	1	2016/4/8	16:06:58	24	20	45	37	41	41	8.9071
2	1	2016/4/8	16:07:07	25	210	5	33	23	31	6.802
2	1	2016/4/8	16:07:14	26	210	45	37	45	37	4.8478
2	1	2016/4/8	16:07:24	27	210	45	37	27	35	7.8547
2	1	2016/4/8	16:07:32	28	210	45	29	49	29	6.4514
2	1	2016/4/8	16:07:44	29	20	5	33	49	33	9.5417
2	1	2016/4/8	16:07:55	30	210	5	37	53	35	9.3579
2	1	2016/4/8	16:08:02	31	210	45	33	37	33	4.7141
2	1	2016/4/8	16:08:12	32	20	5	29	19	31	7.7377
2	1	2016/4/8	16:08:17	33	210	5	33	25	31	3.6116
2	1	2016/4/8	16:08:28	34	210	45	49	61	49	8.8067
2	1	2016/4/8	16:08:38	35	20	45	43	21	45	7.888
2	1	2016/4/8	16:08:50	36	210	5	29	57	29	9.6921
2	1	2016/4/8	16:09:01	37	210	45	29	41	29	9.3746
2	1	2016/4/8	16:09:10	38	20	5	37	65	39	6.8356
2	1	2016/4/8	16:09:17	39	210	5	37	19	35	5.4658
2	1	2016/4/8	16:09:25	40	210	5	33	37	33	5.8166
2	1	2016/4/8	16:09:36	41	210	45	43	19	43	8.8234
2	1	2016/4/8	16:09:46	42	210	45	43	65	45	7.8713
2	1	2016/4/8	16:09:55	43	20	5	49	15	49	6.752
2	1	2016/4/8	16:10:04	44	210	5	37	55	37	7.3702
2	1	2016/4/8	16:10:12	45	20	45	37	57	41	5.5107
2	1	2016/4/8	16:10:18	46	210	5	43	59	43	4.1244
2	1	2016/4/8	16:10:24	47	20	5	29	19	29	4.0126
2	1	2016/4/8	16:10:33	48	20	5	49	35	49	7.1529
2	1	2016/4/8	16:10:42	49	20	45	33	27	35	6.7354
2	1	2016/4/8	16:10:51	50	210	45	33	55	33	7.253
2	1	2016/4/8	16:10:57	51	20	5	43	37	43	4.5973
2	1	2016/4/8	16:11:05	52	20	45	29	61	31	5.8668
2	1	2016/4/8	16:11:13	53	210	5	43	23	41	5.5493
2	1	2016/4/8	16:11:19	54	210	5	33	27	31	4.3968
2	1	2016/4/8	16:11:28	55	20	5	29	21	31	6.3677
2	1	2016/4/8	16:11:35	56	210	5	49	21	47	5.065
2	1	2016/4/8	16:11:41	57	210	5	29	59	29	3.8787
2	1	2016/4/8	16:11:48	58	20	5	37	45	37	5.2655
2	1	2016/4/8	16:11:57	59	210	45	43	43	43	7.5037
2	1	2016/4/8	16:12:03	60	20	5	43	21	43	3.3277
2	1	2016/4/8	16:12:10	61	20	45	49	59	55	5.1149
2	1	2016/4/8	16:12:15	62	20	45	37	47	41	2.743
2	1	2016/4/8	16:12:20	63	20	5	29	33	31	3.6117
2	1	2016/4/8	16:12:28	64	210	45	29	41	29	5.9502
2	1	2016/4/8	16:12:33	65	20	45	29	35	31	2.7596
2	1	2016/4/8	16:12:38	66	20	5	37	17	35	3.4111
2	1	2016/4/8	16:12:45	67	20	5	49	27	49	4.898
2	1	2016/4/8	16:12:51	68	20	5	33	21	33	4.2295
2	1	2016/4/8	16:12:58	69	20	5	43	23	43	4.1295
2	1	2016/4/8	16:13:02	70	210	45	37	27	37	2.4923
2	1	2016/4/8	16:13:08	71	20	45	49	35	51	4.1298
2	1	2016/4/8	16:13:17	72	20	5	43	17	43	6.4679
2	1	2016/4/8	16:13:24	73	210	45	43	61	43	5.7665
2	1	2016/4/8	16:13:31	74	20	45	37	63	41	4.2965
2	1	2016/4/8	16:13:37	75	210	5	43	39	43	4.5636
2	1	2016/4/8	16:13:43	76	210	5	29	39	27	3.7287
2	1	2016/4/8	16:13:51	77	210	45	49	31	49	5.9168
2	1	2016/4/8	16:13:58	78	210	45	33	61	33	4.898
2	1	2016/4/8	16:14:05	79	210	5	49	33	49	5.0481
2	1	2016/4/8	16:14:12	80	20	45	33	19	33	4.7475
3	1	2016/3/31	20:01:58	1	210	45	29	41	27	9.1505
3	1	2016/3/31	20:02:04	2	20	5	49	59	45	4.1963
3	1	2016/3/31	20:02:13	3	210	45	49	45	45	6.5848
3	1	2016/3/31	20:02:22	4	20	45	33	23	37	6.8689
3	1	2016/3/31	20:02:31	5	210	45	37	25	35	7.3534
3	1	2016/3/31	20:02:37	6	210	45	43	35	39	3.5113
3	1	2016/3/31	20:02:45	7	210	5	29	53	29	6.535
3	1	2016/3/31	20:02:53	8	210	5	49	57	45	5.8333
3	1	2016/3/31	20:03:03	9	20	5	33	55	31	7.9879
3	1	2016/3/31	20:03:11	10	210	45	37	31	35	5.516
3	1	2016/3/31	20:03:18	11	210	5	43	41	39	5.0482
3	1	2016/3/31	20:03:28	12	210	45	49	19	45	8.2722
3	1	2016/3/31	20:03:36	13	210	5	49	19	43	6.3678
3	1	2016/3/31	20:03:44	14	210	45	33	21	31	5.2653
3	1	2016/3/31	20:03:54	15	210	5	33	49	29	8.6062
3	1	2016/3/31	20:04:05	16	20	5	43	39	37	8.8067
3	1	2016/3/31	20:04:15	17	20	5	43	23	37	7.5873
3	1	2016/3/31	20:04:21	18	210	45	43	39	41	4.6138
3	1	2016/3/31	20:04:29	19	20	5	49	21	41	6.2176
3	1	2016/3/31	20:04:38	20	20	45	37	17	41	6.0336
3	1	2016/3/31	20:04:47	21	210	45	33	59	33	7.1697
3	1	2016/3/31	20:04:54	22	20	5	29	43	27	5.7832
3	1	2016/3/31	20:05:07	23	210	5	49	63	47	10.6943
3	1	2016/3/31	20:05:17	24	20	5	37	51	33	7.7543
3	1	2016/3/31	20:05:26	25	210	5	43	45	41	7.4538
3	1	2016/3/31	20:05:36	26	20	5	43	57	39	8.0048
3	1	2016/3/31	20:05:43	27	210	45	33	59	33	4.6973
3	1	2016/3/31	20:05:51	28	20	45	33	65	39	6.1508
3	1	2016/3/31	20:05:58	29	210	5	29	15	27	4.3297
3	1	2016/3/31	20:06:07	30	20	5	29	59	27	7.0027
3	1	2016/3/31	20:06:15	31	210	45	37	45	35	6.6351
3	1	2016/3/31	20:06:24	32	20	5	33	65	31	7.0193
3	1	2016/3/31	20:06:34	33	20	45	49	41	57	7.8045
3	1	2016/3/31	20:06:42	34	20	45	49	39	57	5.7665
3	1	2016/3/31	20:06:49	35	210	5	37	55	37	4.6974
3	1	2016/3/31	20:06:57	36	20	5	33	25	31	6.8689
3	1	2016/3/31	20:07:05	37	210	5	43	39	37	5.3656
3	1	2016/3/31	20:07:14	38	210	45	29	61	29	7.6708
3	1	2016/3/31	20:07:23	39	210	45	49	43	45	7.0695
3	1	2016/3/31	20:07:34	40	20	45	49	57	59	8.2889
3	1	2016/3/31	20:07:45	41	20	45	37	53	45	9.475
3	1	2016/3/31	20:07:52	42	20	45	43	45	49	4.9646
3	1	2016/3/31	20:08:02	43	20	5	33	27	29	7.6708
3	1	2016/3/31	20:08:16	44	20	45	37	49	45	11.8804
3	1	2016/3/31	20:08:22	45	20	45	29	19	35	4.6471
3	1	2016/3/31	20:08:31	46	20	5	29	47	27	6.9358
3	1	2016/3/31	20:08:39	47	20	5	37	49	35	5.9169
3	1	2016/3/31	20:08:47	48	20	5	49	51	43	5.6162
3	1	2016/3/31	20:08:53	49	210	5	49	61	45	3.8953
3	1	2016/3/31	20:09:00	50	210	5	37	65	35	4.7977
3	1	2016/3/31	20:09:10	51	20	45	33	53	37	8.0215
3	1	2016/3/31	20:09:19	52	20	45	43	45	49	6.9191
3	1	2016/3/31	20:09:29	53	210	45	37	63	35	8.623
3	1	2016/3/31	20:09:37	54	20	45	37	45	43	5.3989
3	1	2016/3/31	20:09:49	55	210	5	43	15	37	10.4938
3	1	2016/3/31	20:09:58	56	20	45	29	21	33	7.2699
3	1	2016/3/31	20:10:04	57	20	45	43	59	53	3.7452
3	1	2016/3/31	20:10:12	58	20	45	43	39	49	5.8449
3	1	2016/3/31	20:10:19	59	20	45	29	57	37	5.2986
3	1	2016/3/31	20:10:34	60	210	45	43	25	37	12.3147
3	1	2016/3/31	20:10:45	61	210	5	29	43	25	9.3913
3	1	2016/3/31	20:10:53	62	210	5	37	47	31	5.7165
3	1	2016/3/31	20:10:59	63	20	5	43	15	37	4.8475
3	1	2016/3/31	20:11:06	64	210	45	33	45	33	4.9647
3	1	2016/3/31	20:11:15	65	20	5	49	33	41	6.8186
3	1	2016/3/31	20:11:21	66	210	5	29	17	25	3.762
3	1	2016/3/31	20:11:30	67	20	45	29	39	37	6.8857
3	1	2016/3/31	20:11:36	68	210	5	33	25	27	3.9623
3	1	2016/3/31	20:11:44	69	20	5	29	21	25	5.9503
3	1	2016/3/31	20:11:49	70	210	45	29	25	29	3.3444
3	1	2016/3/31	20:11:58	71	20	45	49	21	55	6.4178
3	1	2016/3/31	20:12:06	72	210	45	43	23	41	6.7854
3	1	2016/3/31	20:12:14	73	20	5	37	17	33	5.6496
3	1	2016/3/31	20:12:23	74	20	5	37	47	31	7.1362
3	1	2016/3/31	20:12:30	75	210	5	33	29	27	4.4134
3	1	2016/3/31	20:12:38	76	210	5	33	43	33	6.7521
3	1	2016/3/31	20:12:45	77	20	45	33	51	37	4.2464
3	1	2016/3/31	20:12:49	78	210	5	37	39	33	2.7762
3	1	2016/3/31	20:12:57	79	210	45	49	41	47	5.6497
3	1	2016/3/31	20:13:04	80	210	45	29	37	29	4.4968
4	1	2016/4/1	15:29:54	1	210	45	37	21	33	6.0757
4	1	2016/4/1	15:30:03	2	20	45	43	63	49	7.011
4	1	2016/4/1	15:30:14	3	210	5	33	63	27	8.033
4	1	2016/4/1	15:30:21	4	210	5	33	43	29	5.332
4	1	2016/4/1	15:30:26	5	210	5	29	17	23	3.4613
4	1	2016/4/1	15:30:37	6	20	5	29	27	31	8.2053
4	1	2016/4/1	15:30:43	7	20	45	43	33	45	4.0793
4	1	2016/4/1	15:30:51	8	210	5	33	57	31	6.6853
4	1	2016/4/1	15:31:00	9	20	5	33	15	35	6.7686
4	1	2016/4/1	15:31:06	10	210	45	49	17	45	4.1461
4	1	2016/4/1	15:31:12	11	210	45	29	23	25	3.9625
4	1	2016/4/1	15:31:18	12	20	45	49	47	55	3.4444
4	1	2016/4/1	15:31:27	13	20	5	37	53	41	7.3534
4	1	2016/4/1	15:31:40	14	20	45	29	47	35	11.1954
4	1	2016/4/1	15:31:48	15	20	45	29	37	35	5.9336
4	1	2016/4/1	15:31:54	16	20	45	49	43	53	3.9791
4	1	2016/4/1	15:31:59	17	210	5	49	29	41	3.2776
4	1	2016/4/1	15:32:06	18	210	5	49	53	45	4.8143
4	1	2016/4/1	15:32:12	19	210	45	29	23	25	4.2296
4	1	2016/4/1	15:32:19	20	210	45	49	49	43	4.9146
4	1	2016/4/1	15:32:28	21	210	5	37	23	35	6.9357
4	1	2016/4/1	15:32:35	22	20	5	43	33	45	4.7475
4	1	2016/4/1	15:32:41	23	210	5	37	47	33	4.3633
4	1	2016/4/1	15:32:50	24	20	5	33	55	37	6.4179
4	1	2016/4/1	15:32:56	25	20	5	49	19	53	4.2464
4	1	2016/4/1	15:33:05	26	210	45	37	63	33	7.0192
4	1	2016/4/1	15:33:10	27	20	5	43	55	49	3.2776
4	1	2016/4/1	15:33:16	28	20	5	33	39	39	3.4947
4	1	2016/4/1	15:33:22	29	210	5	43	37	37	3.9289
4	1	2016/4/1	15:33:31	30	20	5	29	37	35	6.8524
4	1	2016/4/1	15:33:36	31	210	45	37	29	29	3.2107
4	1	2016/4/1	15:33:46	32	20	45	49	41	57	8.6564
4	1	2016/4/1	15:33:53	33	20	45	33	41	37	4.9646
4	1	2016/4/1	15:34:00	34	210	45	37	57	33	4.831
4	1	2016/4/1	15:34:09	35	20	45	43	55	49	6.2676
4	1	2016/4/1	15:34:15	36	20	5	43	47	45	4.7809
4	1	2016/4/1	15:34:22	37	210	45	33	33	29	5.065
4	1	2016/4/1	15:34:31	38	20	5	37	57	37	6.5683
4	1	2016/4/1	15:34:38	39	210	45	49	41	43	5.3655
4	1	2016/4/1	15:34:44	40	210	45	43	33	39	3.7285
4	1	2016/4/1	15:34:50	41	210	5	29	63	27	4.1128
4	1	2016/4/1	15:34:56	42	210	5	29	59	27	3.9791
4	1	2016/4/1	15:35:02	43	20	45	49	43	53	3.4613
4	1	2016/4/1	15:35:08	44	210	5	29	47	27	4.4634
4	1	2016/4/1	15:35:16	45	20	45	37	45	41	6.4016
4	1	2016/4/1	15:35:21	46	20	45	29	25	33	2.6591
4	1	2016/4/1	15:35:27	47	210	5	49	29	43	3.9291
4	1	2016/4/1	15:35:34	48	210	45	43	39	39	4.5804
4	1	2016/4/1	15:35:42	49	210	45	43	25	37	6.585
4	1	2016/4/1	15:35:49	50	210	5	37	57	35	4.4969
4	1	2016/4/1	15:35:53	51	20	45	33	25	41	2.6093
4	1	2016/4/1	15:35:59	52	20	45	43	25	51	4.0626
4	1	2016/4/1	15:36:06	53	20	5	49	23	51	4.4635
4	1	2016/4/1	15:36:10	54	20	45	33	25	37	2.1583
4	1	2016/4/1	15:36:13	55	20	45	37	37	43	1.3397
4	1	2016/4/1	15:36:17	56	20	5	29	31	31	1.841
4	1	2016/4/1	15:36:24	57	210	45	33	63	31	5.232
4	1	2016/4/1	15:36:31	58	20	5	37	37	37	4.2464
4	1	2016/4/1	15:36:38	59	20	5	43	23	45	5.0983
4	1	2016/4/1	15:36:43	60	20	5	49	61	51	3.5949
4	1	2016/4/1	15:36:51	61	20	5	37	65	39	6.0506
4	1	2016/4/1	15:36:57	62	20	5	33	37	35	3.3611
4	1	2016/4/1	15:37:02	63	210	45	43	19	37	3.3107
4	1	2016/4/1	15:37:07	64	210	5	43	27	35	2.8431
4	1	2016/4/1	15:37:13	65	210	45	29	35	27	3.6952
4	1	2016/4/1	15:37:18	66	210	45	33	45	31	3.1606
4	1	2016/4/1	15:37:25	67	20	5	49	27	47	4.8144
4	1	2016/4/1	15:37:31	68	210	45	49	45	43	3.9789
4	1	2016/4/1	15:37:38	69	20	45	29	51	33	5.8499
4	1	2016/4/1	15:37:46	70	210	45	29	25	25	5.1151
4	1	2016/4/1	15:37:50	71	20	5	29	21	33	2.4925
4	1	2016/4/1	15:37:54	72	20	45	33	29	37	1.8576
4	1	2016/4/1	15:37:58	73	20	45	37	31	41	2.2084
4	1	2016/4/1	15:38:03	74	210	5	37	37	33	2.7597
4	1	2016/4/1	15:38:08	75	210	5	33	41	33	3.194
4	1	2016/4/1	15:38:15	76	210	5	43	19	39	4.7307
4	1	2016/4/1	15:38:20	77	210	5	49	27	43	3.1272
4	1	2016/4/1	15:38:25	78	210	5	43	55	39	3.3441
4	1	2016/4/1	15:38:31	79	210	45	33	15	33	4.1629
4	1	2016/4/1	15:38:37	80	20	45	37	63	43	3.5448
5	1	2016/3/29	14:52:00	1	210	45	43	19	39	6.7829
5	1	2016/3/29	14:52:10	2	20	45	49	21	49	8.6333
5	1	2016/3/29	14:52:20	3	210	5	37	63	33	7.3816
5	1	2016/3/29	14:52:29	4	210	5	37	63	33	6.9859
5	1	2016/3/29	14:52:37	5	210	5	33	43	31	5.8833
5	1	2016/3/29	14:52:46	6	20	5	33	17	31	7.7543
5	1	2016/3/29	14:52:57	7	20	45	49	27	51	8.3222
5	1	2016/3/29	14:53:04	8	210	5	37	33	35	5.1984
5	1	2016/3/29	14:53:14	9	20	5	37	57	37	7.9381
5	1	2016/3/29	14:53:25	10	210	45	33	15	33	8.8901
5	1	2016/3/29	14:53:34	11	210	45	29	17	27	7.5537
5	1	2016/3/29	14:53:43	12	20	5	43	23	41	6.1339
5	1	2016/3/29	14:53:50	13	20	45	33	47	39	5.8667
5	1	2016/3/29	14:53:58	14	20	45	33	53	37	5.9336
5	1	2016/3/29	14:54:07	15	210	45	29	47	27	6.6015
5	1	2016/3/29	14:54:15	16	20	45	29	37	33	6.4681
5	1	2016/3/29	14:54:27	17	20	45	29	43	31	9.1574
5	1	2016/3/29	14:54:35	18	210	45	33	29	31	6.6518
5	1	2016/3/29	14:54:45	19	20	5	29	53	29	7.37
5	1	2016/3/29	14:54:52	20	210	5	43	23	39	5.1985
5	1	2016/3/29	14:55:03	21	20	5	49	49	49	8.84
5	1	2016/3/29	14:55:11	22	210	5	43	23	37	6.6684
5	1	2016/3/29	14:55:17	23	20	5	37	33	37	4.096
5	1	2016/3/29	14:55:29	24	210	5	29	47	25	9.7587
5	1	2016/3/29	14:55:35	25	210	45	43	55	43	4.3467
5	1	2016/3/29	14:55:45	26	20	5	49	19	47	7.654
5	1	2016/3/29	14:55:54	27	20	5	37	63	35	7.3534
5	1	2016/3/29	14:56:01	28	210	5	49	55	45	4.8811
5	1	2016/3/29	14:56:10	29	20	5	33	39	33	6.5516
5	1	2016/3/29	14:56:22	30	210	45	43	37	41	9.7921
5	1	2016/3/29	14:56:33	31	210	45	29	37	27	8.84
5	1	2016/3/29	14:56:42	32	20	45	37	29	43	7.604
5	1	2016/3/29	14:56:50	33	210	45	43	41	43	5.5826
5	1	2016/3/29	14:56:58	34	20	45	49	41	53	6.3679
5	1	2016/3/29	14:57:10	35	20	5	49	57	49	10.2097
5	1	2016/3/29	14:57:20	36	210	45	37	55	37	8.1386
5	1	2016/3/29	14:57:30	37	20	5	43	47	41	7.654
5	1	2016/3/29	14:57:37	38	20	5	29	33	31	4.6472
5	1	2016/3/29	14:57:45	39	210	45	49	57	49	5.967
5	1	2016/3/29	14:57:53	40	210	5	33	41	31	5.7664
5	1	2016/3/29	14:58:00	41	210	5	33	33	31	5.0482
5	1	2016/3/29	14:58:10	42	210	45	29	63	27	8.673
5	1	2016/3/29	14:58:19	43	210	5	33	59	31	7.0361
5	1	2016/3/29	14:58:28	44	20	45	43	43	47	6.351
5	1	2016/3/29	14:58:37	45	20	45	33	47	43	7.654
5	1	2016/3/29	14:58:46	46	20	45	29	45	35	6.7353
5	1	2016/3/29	14:58:54	47	210	45	49	25	43	6.3343
5	1	2016/3/29	14:59:09	48	210	45	49	29	49	12.3482
5	1	2016/3/29	14:59:14	49	210	5	43	39	41	3.1604
5	1	2016/3/29	14:59:21	50	20	45	37	25	43	5.4826
5	1	2016/3/29	14:59:28	51	20	45	49	57	53	5.0148
5	1	2016/3/29	14:59:36	52	210	5	29	25	25	5.6828
5	1	2016/3/29	14:59:45	53	20	45	37	25	41	6.7019
5	1	2016/3/29	14:59:53	54	20	45	43	23	49	6.468
5	1	2016/3/29	15:00:02	55	20	5	33	25	33	6.4514
5	1	2016/3/29	15:00:08	56	210	45	37	37	37	4.809
5	1	2016/3/29	15:00:15	57	20	5	43	31	43	4.4301
5	1	2016/3/29	15:00:22	58	20	5	49	63	49	5.2819
5	1	2016/3/29	15:00:30	59	210	5	29	37	29	5.4324
5	1	2016/3/29	15:00:49	60	20	5	43	23	41	16.9417
5	1	2016/3/29	15:00:59	61	20	5	37	61	39	8.0883
5	1	2016/3/29	15:01:10	62	210	45	49	65	47	9.3246
5	1	2016/3/29	15:01:18	63	210	5	49	37	45	5.6494
5	1	2016/3/29	15:01:26	64	210	45	33	19	31	5.9836
5	1	2016/3/29	15:01:34	65	210	45	37	27	35	6.3679
5	1	2016/3/29	15:01:47	66	210	5	29	35	29	10.5271
5	1	2016/3/29	15:01:58	67	20	5	29	45	31	9.1074
5	1	2016/3/29	15:02:07	68	20	45	33	27	39	7.2364
5	1	2016/3/29	15:02:16	69	210	45	33	45	33	6.8522
5	1	2016/3/29	15:02:29	70	20	5	33	51	37	11.6297
5	1	2016/3/29	15:02:42	71	20	45	37	25	43	10.4438
5	1	2016/3/29	15:02:51	72	20	45	43	21	47	7.0193
5	1	2016/3/29	15:02:59	73	210	5	43	29	37	6.1338
5	1	2016/3/29	15:03:06	74	210	5	37	31	35	4.6305
5	1	2016/3/29	15:03:15	75	210	5	49	37	45	7.5538
5	1	2016/3/29	15:03:29	76	20	5	29	41	31	11.9638
5	1	2016/3/29	15:03:41	77	20	45	29	19	35	10.1264
5	1	2016/3/29	15:03:49	78	210	5	49	27	43	5.9334
5	1	2016/3/29	15:04:05	79	210	45	37	55	35	14.0185
5	1	2016/3/29	15:04:13	80	20	45	43	15	49	5.6327
6	2	2016/4/4	14:39:15	1	20	5	29	27	29	13.9897
6	2	2016/4/4	14:39:24	2	210	45	33	35	31	7.3567
6	2	2016/4/4	14:39:34	3	210	5	49	19	45	7.5706
6	2	2016/4/4	14:39:42	4	210	5	49	21	43	6.6182
6	2	2016/4/4	14:39:49	5	210	5	43	63	39	4.8311
6	2	2016/4/4	14:39:58	6	20	5	43	63	45	6.5182
6	2	2016/4/4	14:40:13	7	210	45	33	43	31	12.7823
6	2	2016/4/4	14:40:23	8	210	5	49	17	45	8.1385
6	2	2016/4/4	14:40:33	9	20	5	49	27	49	8.3554
6	2	2016/4/4	14:40:49	10	210	45	43	33	41	14.1355
6	2	2016/4/4	14:40:59	11	210	45	37	57	35	7.7376
6	2	2016/4/4	14:41:09	12	210	5	29	15	25	7.8879
6	2	2016/4/4	14:41:17	13	20	45	43	17	47	6.5014
6	2	2016/4/4	14:41:24	14	20	45	43	23	49	4.8811
6	2	2016/4/4	14:41:33	15	210	45	37	47	37	7.1363
6	2	2016/4/4	14:41:45	16	20	45	37	53	43	9.2243
6	2	2016/4/4	14:41:53	17	20	45	37	47	41	6.351
6	2	2016/4/4	14:42:02	18	210	45	43	37	43	6.6686
6	2	2016/4/4	14:42:18	19	20	5	37	43	37	14.4861
6	2	2016/4/4	14:42:29	20	20	45	29	29	33	8.6062
6	2	2016/4/4	14:42:38	21	210	5	33	53	31	7.5873
6	2	2016/4/4	14:42:48	22	20	45	29	23	33	7.5872
6	2	2016/4/4	14:43:01	23	20	5	49	49	49	11.162
6	2	2016/4/4	14:43:09	24	210	5	37	23	33	5.8165
6	2	2016/4/4	14:43:16	25	210	5	33	33	29	4.8811
6	2	2016/4/4	14:43:24	26	20	5	49	47	49	6.0004
6	2	2016/4/4	14:43:34	27	20	45	33	55	37	8.6396
6	2	2016/4/4	14:43:44	28	20	5	43	19	41	7.9047
6	2	2016/4/4	14:43:53	29	20	5	29	63	31	7.1194
6	2	2016/4/4	14:44:01	30	210	45	37	55	37	6.0672
6	2	2016/4/4	14:44:11	31	20	45	49	39	53	8.0382
6	2	2016/4/4	14:44:19	32	20	5	29	37	31	5.2153
6	2	2016/4/4	14:44:26	33	210	45	33	37	31	5.5325
6	2	2016/4/4	14:44:33	34	210	5	33	29	31	4.8811
6	2	2016/4/4	14:44:41	35	210	45	49	41	47	6.1006
6	2	2016/4/4	14:44:52	36	210	5	29	41	25	8.4058
6	2	2016/4/4	14:45:01	37	20	5	37	57	41	7.2867
6	2	2016/4/4	14:45:10	38	210	5	43	55	37	6.6351
6	2	2016/4/4	14:45:18	39	210	5	43	47	39	6.3178
6	2	2016/4/4	14:45:24	40	210	45	37	33	35	3.695
6	2	2016/4/4	14:45:36	41	210	5	43	57	41	10.7778
6	2	2016/4/4	14:45:47	42	210	45	29	41	29	8.9904
6	2	2016/4/4	14:45:56	43	20	45	43	33	47	6.702
6	2	2016/4/4	14:46:07	44	20	45	37	63	41	9.1239
6	2	2016/4/4	14:46:21	45	20	5	33	59	35	11.5631
6	2	2016/4/4	14:46:30	46	20	5	33	43	33	6.8187
6	2	2016/4/4	14:46:38	47	20	45	29	47	35	5.9837
6	2	2016/4/4	14:46:45	48	20	45	49	45	51	5.3153
6	2	2016/4/4	14:46:55	49	20	5	33	25	33	7.8045
6	2	2016/4/4	14:47:05	50	210	45	33	29	31	7.9046
6	2	2016/4/4	14:47:14	51	210	5	37	39	33	7.1028
6	2	2016/4/4	14:47:30	52	20	45	49	25	53	13.9518
6	2	2016/4/4	14:47:44	53	210	45	29	57	29	12.5986
6	2	2016/4/4	14:47:54	54	20	5	29	25	31	7.888
6	2	2016/4/4	14:48:08	55	20	5	43	25	45	11.7468
6	2	2016/4/4	14:48:18	56	210	45	49	23	47	7.9213
6	2	2016/4/4	14:48:23	57	210	5	29	25	27	3.4279
6	2	2016/4/4	14:48:32	58	210	5	33	37	31	6.3844
6	2	2016/4/4	14:48:37	59	210	5	37	31	33	3.8788
6	2	2016/4/4	14:48:46	60	210	5	29	63	27	6.9524
6	2	2016/4/4	14:49:00	61	20	5	49	37	49	11.4296
6	2	2016/4/4	14:49:12	62	20	5	33	23	33	10.5271
6	2	2016/4/4	14:49:24	63	20	45	33	61	39	9.4249
6	2	2016/4/4	14:49:36	64	210	45	43	65	43	10.0762
6	2	2016/4/4	14:49:47	65	210	45	49	37	49	8.8902
6	2	2016/4/4	14:49:59	66	210	5	37	19	33	10.2933
6	2	2016/4/4	14:50:09	67	20	5	37	27	37	8.1218
6	2	2016/4/4	14:50:17	68	20	45	43	35	47	5.8332
6	2	2016/4/4	14:50:29	69	210	45	43	45	43	10.0429
6	2	2016/4/4	14:50:42	70	20	5	43	27	43	10.7612
6	2	2016/4/4	14:50:56	71	20	45	49	45	51	11.8471
6	2	2016/4/4	14:51:06	72	210	45	29	51	29	8.1885
6	2	2016/4/4	14:51:18	73	20	45	29	25	33	9.692
6	2	2016/4/4	14:51:28	74	210	5	49	21	45	8.0729
6	2	2016/4/4	14:51:51	75	20	45	33	29	35	21.5675
6	2	2016/4/4	14:51:59	76	20	5	37	31	39	5.5827
6	2	2016/4/4	14:52:07	77	20	45	37	37	41	5.7831
6	2	2016/4/4	14:52:13	78	20	45	33	41	37	4.6306
6	2	2016/4/4	14:52:27	79	210	45	49	19	47	11.7465
6	2	2016/4/4	14:55:44	80	210	45	29	27	29	195.3469
