# Supplementary material for: Dynamic Corridor Illusion in Pigeons: Humanlike Pictorial Cue Precedence Over Motion Parallax Cue in Size Perception
Source: Iperception. 2020 Mar 24;11(2):2041669520911408. doi: 10.1177/2041669520911408 (PMC7093692; doi:10.1177/2041669520911408)
Supplement: IPE911408 pigeon data - Supplemental material for Dynamic Corridor Illusion in Pigeons: Humanlike Pictorial Cue Precedence Over Motion Parallax Cue in Size Perception [file IPE911408_pigeon_data.csv]

Subject	Session	Date	Trial	CorrectionCount	TargetSize	TargetPosition	TargetMotion	DynamicCondition	ResponseKey(1=left)	RT	crct	PrimaryReinforcement
Bolt	1	11-Dec-15	1	0	35	115	0	0	2	2.6021	1	1
Bolt	1	11-Dec-15	2	0	35	115	0	0	2	2.5139	1	0
Bolt	1	11-Dec-15	3	0	55	115	0	0	1	4.2354	1	0
Bolt	1	11-Dec-15	4	0	35	135	0	0	2	2.4802	1	0
Bolt	1	11-Dec-15	5	0	55	95	0	0	2	5.5227	1	1
Bolt	1	11-Dec-15	6	0	41	115	0	0	2	3.7841	0	0
Bolt	1	11-Dec-15	6	1	41	115	0	0	1	21.0194	1	0
Bolt	1	11-Dec-15	7	0	47	115	0	0	1	5.5729	1	0
Bolt	1	11-Dec-15	8	0	29	115	25	1	2	4.2187	1	0
Bolt	1	11-Dec-15	9	0	41	115	0	0	2	4.3023	0	0
Bolt	1	11-Dec-15	9	1	41	115	0	0	1	10.1195	1	1
Bolt	1	11-Dec-15	10	0	41	115	25	1	2	4.1017	0	0
Bolt	1	11-Dec-15	10	1	41	115	25	1	1	9.6685	1	0
Bolt	1	11-Dec-15	11	0	35	115	25	1	2	3.4166	1	0
Bolt	1	11-Dec-15	12	0	35	95	21	1	2	5.7902	1	0
Bolt	1	11-Dec-15	13	0	25	115	25	1	2	3.851	1	1
Bolt	1	11-Dec-15	14	0	41	115	25	1	2	5.6896	0	0
Bolt	1	11-Dec-15	14	1	41	115	25	1	1	4.6367	1	0
Bolt	1	11-Dec-15	15	0	29	115	25	1	2	3.0987	1	0
Bolt	1	11-Dec-15	16	0	25	135	21	1	2	4.7704	1	1
Bolt	1	11-Dec-15	17	0	29	115	25	1	2	4.8041	1	0
Bolt	1	11-Dec-15	18	0	25	95	21	1	2	3.4163	1	1
Bolt	1	11-Dec-15	19	0	29	115	0	0	2	4.4026	1	0
Bolt	1	11-Dec-15	20	0	25	95	0	0	2	3.2492	1	0
Bolt	1	11-Dec-15	21	0	41	95	21	1	1	2.8814	1	0
Bolt	1	11-Dec-15	22	0	25	115	25	1	2	4.8874	1	0
Bolt	1	11-Dec-15	23	0	29	115	0	0	2	3.2325	1	0
Bolt	1	11-Dec-15	24	0	47	115	25	1	1	2.7474	1	0
Bolt	1	11-Dec-15	25	0	41	115	25	1	1	4.2855	1	0
Bolt	1	11-Dec-15	26	0	25	135	29	1	2	4.085	1	0
Bolt	1	11-Dec-15	27	0	41	115	0	0	1	4.2355	1	0
Bolt	1	11-Dec-15	28	0	25	115	25	1	2	2.9985	1	0
Bolt	1	11-Dec-15	29	0	25	115	0	0	2	4.7704	1	0
Bolt	1	11-Dec-15	30	0	35	115	25	1	1	4.6702	0	0
Bolt	1	11-Dec-15	30	1	35	115	25	1	2	4.4364	1	1
Bolt	1	11-Dec-15	31	0	55	95	21	1	1	5.3722	1	0
Bolt	1	11-Dec-15	32	0	47	115	25	1	1	4.6032	1	0
Bolt	1	11-Dec-15	33	0	55	115	0	0	1	4.2188	1	0
Bolt	1	11-Dec-15	34	0	25	115	0	0	2	3.7005	1	0
Bolt	1	11-Dec-15	35	0	55	135	0	0	1	4.3692	1	0
Bolt	1	11-Dec-15	36	0	25	115	0	0	2	3.6671	1	1
Bolt	1	11-Dec-15	37	0	25	115	25	1	2	4.6367	1	0
Bolt	1	11-Dec-15	38	0	55	115	25	1	1	3.8175	1	0
Bolt	1	11-Dec-15	39	0	41	115	0	0	1	3.0152	1	1
Bolt	1	11-Dec-15	40	0	29	115	25	1	2	3.1823	1	1
Bolt	1	11-Dec-15	41	0	25	115	25	1	2	3.6837	1	0
Bolt	1	11-Dec-15	42	0	41	115	0	0	1	5.4054	1	1
Bolt	1	11-Dec-15	43	0	35	115	0	0	2	2.4133	1	0
Bolt	1	11-Dec-15	44	0	41	135	29	1	1	2.8647	1	0
Bolt	1	11-Dec-15	45	0	55	115	25	1	1	3.7839	1	0
Bolt	1	11-Dec-15	46	0	41	115	25	1	2	4.4027	0	0
Bolt	1	11-Dec-15	46	1	41	115	25	1	1	7.5789	1	0
Bolt	1	11-Dec-15	47	0	29	135	29	1	2	2.9148	1	0
Bolt	1	11-Dec-15	48	0	41	115	0	0	2	4.7366	0	0
Bolt	1	11-Dec-15	48	1	41	115	0	0	1	3.6671	1	1
Bolt	1	11-Dec-15	49	0	47	115	0	0	1	4.1184	1	1
Bolt	1	11-Dec-15	50	0	29	115	25	1	2	3.8844	1	0
Bolt	1	11-Dec-15	51	0	41	115	0	0	1	3.0653	1	0
Bolt	1	11-Dec-15	52	0	29	115	25	1	2	2.965	1	0
Bolt	1	11-Dec-15	53	0	35	115	0	0	2	2.8479	1	0
Bolt	1	11-Dec-15	54	0	35	115	25	1	2	3.4664	1	0
Bolt	1	11-Dec-15	55	0	41	135	21	1	1	3.7841	1	0
Bolt	1	11-Dec-15	56	0	25	115	25	1	2	3.0486	1	0
Bolt	1	11-Dec-15	57	0	47	115	25	1	1	3.8677	1	0
Bolt	1	11-Dec-15	58	0	47	115	0	0	1	4.9543	1	0
Bolt	1	11-Dec-15	59	0	55	115	0	0	1	7.6624	1	1
Bolt	1	11-Dec-15	60	0	35	115	25	1	2	3.8677	1	0
Bolt	1	11-Dec-15	61	0	47	135	0	0	1	3.2324	1	0
Bolt	1	11-Dec-15	62	0	29	135	0	0	2	3.1826	1	0
Bolt	1	11-Dec-15	63	0	29	115	25	1	2	3.3829	1	1
Bolt	1	11-Dec-15	64	0	29	115	0	0	2	4.4361	1	0
Bolt	1	11-Dec-15	65	0	55	135	29	1	1	4.8039	1	1
Bolt	1	11-Dec-15	66	0	55	115	0	0	1	5.3555	1	0
Bolt	1	11-Dec-15	67	0	35	135	29	1	1	5.4561	1	0
Bolt	1	11-Dec-15	68	0	35	135	29	1	2	3.0151	1	0
Bolt	1	11-Dec-15	69	0	25	115	0	0	2	3.9011	1	0
Bolt	1	11-Dec-15	70	0	35	95	0	0	2	2.7312	1	0
Bolt	1	11-Dec-15	71	0	55	115	0	0	1	3.2154	1	0
Bolt	1	11-Dec-15	72	0	47	115	0	0	1	5.1716	1	0
Bolt	1	11-Dec-15	73	0	29	115	25	1	2	3.9011	1	0
Bolt	1	11-Dec-15	74	0	35	115	25	1	2	4.9376	1	0
Bolt	1	11-Dec-15	75	0	41	115	0	0	1	2.9483	1	1
Bolt	1	11-Dec-15	76	0	55	115	25	1	1	2.7979	1	0
Bolt	1	11-Dec-15	77	0	47	115	0	0	1	4.2187	1	0
Bolt	1	11-Dec-15	78	0	41	115	0	0	1	5.6731	1	0
Bolt	1	11-Dec-15	79	0	29	95	21	1	2	3.517	1	0
Bolt	1	11-Dec-15	80	0	25	115	25	1	2	2.898	1	1
Bolt	1	11-Dec-15	81	0	25	115	25	1	2	3.8008	1	0
Bolt	1	11-Dec-15	82	0	55	115	25	1	1	3.6671	1	1
Bolt	1	11-Dec-15	83	0	25	115	0	0	2	3.9516	1	0
Bolt	1	11-Dec-15	84	0	35	115	0	0	2	4.8874	1	0
Bolt	1	11-Dec-15	85	0	47	115	0	0	1	2.3462	1	0
Bolt	1	11-Dec-15	86	0	41	115	25	1	2	4.2355	0	0
Bolt	1	11-Dec-15	86	1	41	115	25	1	1	8.3646	1	0
Bolt	1	11-Dec-15	87	0	29	115	0	0	2	4.1686	1	0
Bolt	1	11-Dec-15	88	0	35	115	0	0	1	5.4391	0	0
Bolt	1	11-Dec-15	88	1	35	115	0	0	2	8.2479	1	1
Bolt	1	11-Dec-15	89	0	35	115	25	1	2	5.1047	1	0
Bolt	1	11-Dec-15	90	0	35	115	0	0	2	3.6841	1	0
Bolt	1	11-Dec-15	91	0	41	95	0	0	1	4.2188	1	0
Bolt	1	11-Dec-15	92	0	55	115	0	0	1	3.5167	1	1
Bolt	1	11-Dec-15	93	0	25	115	25	1	2	2.9148	1	0
Bolt	1	11-Dec-15	94	0	29	115	0	0	2	4.085	1	0
Bolt	1	11-Dec-15	95	0	55	115	0	0	1	5.0883	1	0
Bolt	1	11-Dec-15	96	0	55	115	25	1	1	4.6534	1	0
Bolt	1	11-Dec-15	97	0	29	115	0	0	2	4.1185	1	0
Bolt	1	11-Dec-15	98	0	41	115	25	1	2	3.2659	0	0
Bolt	1	11-Dec-15	98	1	41	115	25	1	1	3.9513	1	0
Bolt	1	11-Dec-15	99	0	25	115	0	0	2	4.9042	1	0
Bolt	1	11-Dec-15	100	0	35	115	25	1	2	6.86	1	1
Bolt	1	11-Dec-15	101	0	29	115	0	0	2	3.9179	1	1
Bolt	1	11-Dec-15	102	0	41	115	0	0	1	3.667	1	0
Bolt	1	11-Dec-15	103	0	29	115	0	0	2	4.0008	1	0
Bolt	1	11-Dec-15	104	0	47	115	25	1	1	3.4498	1	1
Bolt	1	11-Dec-15	105	0	29	115	0	0	2	6.9436	1	0
Bolt	1	11-Dec-15	106	0	35	135	21	1	2	3.0653	1	0
Bolt	1	11-Dec-15	107	0	35	115	0	0	2	4.2522	1	1
Bolt	1	11-Dec-15	108	0	35	115	25	1	1	5.8236	0	0
Bolt	1	11-Dec-15	108	1	35	115	25	1	2	16.138	1	0
Bolt	1	11-Dec-15	109	0	25	115	25	1	2	3.3996	1	1
Bolt	1	11-Dec-15	110	0	29	115	0	0	2	6.1245	1	0
Bolt	1	11-Dec-15	111	0	25	135	0	0	2	3.7172	1	0
Bolt	1	11-Dec-15	112	0	29	115	0	0	2	3.8677	1	0
Bolt	1	11-Dec-15	113	0	35	115	25	1	1	3.7171	0	0
Bolt	1	11-Dec-15	113	1	35	115	25	1	2	6.9269	1	1
Bolt	1	11-Dec-15	114	0	29	115	25	1	2	3.1488	1	0
Bolt	1	11-Dec-15	115	0	35	95	29	1	1	7.1275	1	1
Bolt	1	11-Dec-15	116	0	41	115	0	0	1	4.3691	1	0
Bolt	1	11-Dec-15	117	0	47	115	0	0	1	3.3158	1	0
Bolt	1	11-Dec-15	118	0	25	115	25	1	2	3.1655	1	0
Bolt	1	11-Dec-15	119	0	29	115	0	0	2	4.2353	1	0
Bolt	1	11-Dec-15	120	0	41	115	25	1	2	7.8296	0	0
Bolt	1	11-Dec-15	120	1	41	115	25	1	1	3.9513	1	0
Bolt	1	11-Dec-15	121	0	29	115	0	0	2	4.202	1	0
Bolt	1	11-Dec-15	122	0	35	115	0	0	1	6.6093	0	0
Bolt	1	11-Dec-15	122	1	35	115	0	0	2	4.7704	1	0
Bolt	1	11-Dec-15	123	0	41	115	0	0	1	5.3889	1	0
Bolt	1	11-Dec-15	124	0	25	115	0	0	2	3.4333	1	0
Bolt	1	11-Dec-15	125	0	41	95	21	1	1	5.1881	1	1
Bolt	1	11-Dec-15	126	0	41	115	25	1	2	6.2415	0	0
Bolt	1	11-Dec-15	126	1	41	115	25	1	1	3.8342	1	0
Bolt	1	11-Dec-15	127	0	41	115	0	0	1	8.1473	1	1
Bolt	1	11-Dec-15	128	0	25	115	0	0	2	4.1519	1	1
Bolt	1	11-Dec-15	129	0	47	115	25	1	1	4.8874	1	0
Bolt	1	11-Dec-15	130	0	35	115	25	1	2	3.082	1	0
Bolt	1	11-Dec-15	131	0	41	115	0	0	2	4.5363	0	0
Bolt	1	11-Dec-15	131	1	41	115	0	0	1	3.851	1	0
Bolt	1	11-Dec-15	132	0	25	115	25	1	2	3.9011	1	0
Bolt	1	11-Dec-15	133	0	25	115	25	1	2	2.8981	1	0
Bolt	1	11-Dec-15	134	0	35	115	0	0	2	4.0014	1	0
Bolt	1	11-Dec-15	135	0	25	95	21	1	2	4.2522	1	0
Bolt	1	11-Dec-15	136	0	41	115	25	1	1	3.7172	1	0
Bolt	1	11-Dec-15	137	0	47	115	0	0	1	5.6397	1	0
Bolt	1	11-Dec-15	138	0	55	115	0	0	1	6.5591	1	0
Bolt	1	11-Dec-15	139	0	55	115	0	0	1	4.8206	1	0
Bolt	1	11-Dec-15	140	0	41	135	29	1	1	4.7035	1	0
Bolt	1	11-Dec-15	141	0	41	115	0	0	2	4.6701	0	0
Bolt	1	11-Dec-15	141	1	41	115	0	0	1	6.2582	1	0
Bolt	1	11-Dec-15	142	0	55	115	0	0	1	6.0911	1	0
Bolt	1	11-Dec-15	143	0	29	95	0	0	2	3.9513	1	0
Bolt	1	11-Dec-15	144	0	29	115	25	1	2	5.9908	1	0
Bolt	1	11-Dec-15	145	0	25	115	0	0	2	4.6032	1	0
Bolt	1	11-Dec-15	146	0	29	115	25	1	2	3.5832	1	1
Bolt	1	11-Dec-15	147	0	29	115	0	0	2	5.2719	1	0
Bolt	1	11-Dec-15	148	0	41	95	0	0	1	4.0349	1	0
Bolt	1	11-Dec-15	149	0	25	115	25	1	2	3.5835	1	0
Bolt	1	11-Dec-15	150	0	25	95	29	1	2	3.8176	1	0
Bolt	1	11-Dec-15	151	0	47	115	0	0	1	4.1853	1	0
Bolt	1	11-Dec-15	152	0	41	135	21	1	1	4.5197	1	0
Bolt	1	11-Dec-15	153	0	47	115	25	1	1	4.9208	1	0
Bolt	1	11-Dec-15	154	0	25	115	25	1	2	4.6033	1	0
Bolt	1	11-Dec-15	155	0	47	115	25	1	1	4.5029	1	0
Bolt	1	11-Dec-15	156	0	29	135	0	0	2	4.5364	1	0
Bolt	1	11-Dec-15	157	0	47	95	29	1	1	3.4665	1	1
Bolt	1	11-Dec-15	158	0	41	115	0	0	1	4.2354	1	1
Bolt	1	11-Dec-15	159	0	29	115	0	0	2	4.6033	1	1
Bolt	1	11-Dec-15	160	0	47	115	0	0	1	3.2659	1	1
Bolt	1	11-Dec-15	161	0	47	115	25	1	1	7.6459	1	0
Bolt	1	11-Dec-15	162	0	55	115	25	1	1	4.1352	1	0
Bolt	1	11-Dec-15	163	0	47	115	25	1	1	4.9878	1	0
Bolt	1	11-Dec-15	164	0	35	115	0	0	2	2.9483	1	0
Bolt	1	11-Dec-15	165	0	35	115	0	0	2	4.0516	1	0
Bolt	1	11-Dec-15	166	0	55	115	25	1	1	3.7006	1	0
Bolt	1	11-Dec-15	167	0	41	95	29	1	1	4.2187	1	0
Bolt	1	11-Dec-15	168	0	41	115	25	1	1	5.2385	1	0
Bolt	1	11-Dec-15	169	0	29	115	0	0	2	4.2856	1	1
Bolt	1	11-Dec-15	170	0	35	115	25	1	2	4.6868	1	1
Bolt	1	11-Dec-15	171	0	55	135	0	0	1	2.965	1	0
Bolt	1	11-Dec-15	172	0	29	115	25	1	2	4.5531	1	1
Bolt	1	11-Dec-15	173	0	29	115	25	1	2	2.6808	1	0
Bolt	1	11-Dec-15	174	0	29	115	0	0	2	4.3859	1	0
Bolt	1	11-Dec-15	175	0	25	115	0	0	2	3.2324	1	0
Bolt	1	11-Dec-15	176	0	25	115	25	1	2	4.085	1	0
Bolt	1	11-Dec-15	177	0	35	115	0	0	2	4.503	1	0
Bolt	1	11-Dec-15	178	0	55	115	25	1	1	2.965	1	0
Bolt	1	11-Dec-15	179	0	35	95	21	1	1	3.8676	1	0
Bolt	1	11-Dec-15	180	0	41	115	25	1	2	5.1214	0	0
Bolt	1	11-Dec-15	180	1	41	115	25	1	1	4.9877	1	0
Bolt	1	11-Dec-15	181	0	25	135	0	0	2	3.2157	1	0
Bolt	1	11-Dec-15	182	0	47	115	25	1	1	3.3662	1	1
Bolt	1	11-Dec-15	183	0	35	115	25	1	2	8.1305	1	0
Bolt	1	11-Dec-15	184	0	29	115	25	1	2	3.5667	1	0
Bolt	1	11-Dec-15	185	0	25	115	25	1	2	4.9042	1	1
Bolt	1	11-Dec-15	186	0	47	135	0	0	1	5.1716	1	0
Bolt	1	11-Dec-15	187	0	35	115	0	0	2	3.5836	1	1
Bolt	1	11-Dec-15	188	0	55	115	25	1	1	3.4665	1	0
Bolt	1	11-Dec-15	189	0	47	115	0	0	1	3.9513	1	0
Bolt	1	11-Dec-15	190	0	55	115	0	0	1	3.9345	1	0
Bolt	1	11-Dec-15	191	0	55	115	25	1	1	3.9178	1	0
Bolt	1	11-Dec-15	192	0	55	135	21	1	1	5.4224	1	0
Bolt	1	11-Dec-15	193	0	25	115	0	0	2	3.8847	1	0
Bolt	1	11-Dec-15	194	0	47	95	21	1	1	4.7202	1	0
Bolt	1	11-Dec-15	195	0	35	95	0	0	2	3.5501	1	0
Bolt	1	11-Dec-15	196	0	29	115	25	1	2	3.968	1	1
Bolt	1	11-Dec-15	197	0	35	115	25	1	2	3.2492	1	0
Bolt	1	11-Dec-15	198	0	55	115	25	1	1	8.164	1	0
Bolt	1	11-Dec-15	199	0	35	115	25	1	1	3.2825	0	0
Bolt	1	11-Dec-15	199	1	35	115	25	1	2	7.5622	1	0
Bolt	1	11-Dec-15	200	0	55	95	29	1	1	9.5016	1	1
Bolt	1	11-Dec-15	201	0	55	115	25	1	1	3.851	1	0
Bolt	1	11-Dec-15	202	0	29	115	25	1	2	3.0987	1	0
Bolt	1	11-Dec-15	203	0	25	115	0	0	2	3.1656	1	0
Bolt	1	11-Dec-15	204	0	25	115	25	1	2	3.8844	1	0
Bolt	1	11-Dec-15	205	0	47	135	21	1	1	6.2582	1	0
Bolt	1	11-Dec-15	206	0	55	115	25	1	1	4.8205	1	0
Bolt	1	11-Dec-15	207	0	25	115	25	1	2	3.8009	1	0
Bolt	1	11-Dec-15	208	0	41	115	0	0	1	5.6564	1	0
Bolt	1	11-Dec-15	209	0	55	115	0	0	1	7.3281	1	0
Bolt	1	11-Dec-15	210	0	25	115	0	0	2	4.0182	1	1
Bolt	1	11-Dec-15	211	0	25	115	0	0	2	3.199	1	0
Bolt	1	11-Dec-15	212	0	29	95	0	0	2	2.5638	1	0
Bolt	1	11-Dec-15	213	0	29	115	25	1	2	5.8905	1	0
Bolt	1	11-Dec-15	214	0	55	115	0	0	1	4.5198	1	0
Bolt	1	11-Dec-15	215	0	47	115	25	1	1	6.1747	1	0
Bolt	1	11-Dec-15	216	0	47	115	25	1	1	3.4832	1	0
Bolt	1	11-Dec-15	217	0	55	115	0	0	1	3.5836	1	0
Bolt	1	11-Dec-15	218	0	35	115	0	0	2	3.0486	1	1
Bolt	1	11-Dec-15	219	0	41	115	25	1	1	4.0348	1	0
Bolt	1	11-Dec-15	220	0	47	115	0	0	1	3.8175	1	0
Bolt	1	11-Dec-15	221	0	41	115	25	1	1	3.6669	1	0
Bolt	1	11-Dec-15	222	0	25	115	25	1	2	4.0014	1	0
Bolt	1	11-Dec-15	223	0	47	115	25	1	1	4.6869	1	0
Bolt	1	11-Dec-15	224	0	41	115	25	1	1	4.7536	1	1
Bolt	1	11-Dec-15	225	0	47	115	0	0	1	3.3829	1	1
Bolt	1	11-Dec-15	226	0	41	115	0	0	1	3.6671	1	0
Bolt	1	11-Dec-15	227	0	29	115	25	1	2	3.5334	1	0
Bolt	1	11-Dec-15	228	0	55	95	0	0	1	4.6366	1	0
Bolt	1	11-Dec-15	229	0	47	115	0	0	1	5.1382	1	0
Bolt	1	11-Dec-15	230	0	35	115	25	1	2	4.4194	1	0
Bolt	1	11-Dec-15	231	0	55	115	25	1	1	3.9346	1	0
Bolt	1	11-Dec-15	232	0	47	115	25	1	1	4.3525	1	1
Bolt	1	11-Dec-15	233	0	29	95	29	1	2	3.1823	1	1
Bolt	1	11-Dec-15	234	0	35	115	25	1	1	3.1656	0	0
Bolt	1	11-Dec-15	234	1	35	115	25	1	2	9.6852	1	1
Bolt	1	11-Dec-15	235	0	29	115	25	1	2	3.7674	1	0
Bolt	1	11-Dec-15	236	0	55	115	25	1	1	4.5696	1	0
Bolt	1	11-Dec-15	237	0	47	115	0	0	1	3.5668	1	1
Bolt	1	11-Dec-15	238	0	47	115	0	0	1	3.8677	1	0
Bolt	1	11-Dec-15	239	0	35	115	25	1	2	3.5835	1	1
Bolt	1	11-Dec-15	240	0	47	95	0	0	1	4.737	1	1
Bolt	1	11-Dec-15	241	0	47	135	21	1	1	4.3023	1	0
Bolt	1	11-Dec-15	242	0	47	95	29	1	1	2.9149	1	0
Bolt	1	11-Dec-15	243	0	29	135	29	1	2	5.8735	1	0
Bolt	1	11-Dec-15	244	0	25	115	0	0	2	3.7844	1	0
Bolt	1	11-Dec-15	245	0	47	115	0	0	1	5.1212	1	0
Bolt	1	11-Dec-15	246	0	41	115	0	0	1	5.5893	1	0
Bolt	1	11-Dec-15	247	0	41	115	0	0	1	7.2779	1	0
Bolt	1	11-Dec-15	248	0	29	95	21	1	2	4.6527	1	0
Bolt	1	11-Dec-15	249	0	47	115	0	0	1	5.0378	1	1
Bolt	1	11-Dec-15	250	0	25	115	0	0	2	3.3829	1	0
Bolt	1	11-Dec-15	251	0	25	115	0	0	2	4.5697	1	0
Bolt	1	11-Dec-15	252	0	25	135	29	1	2	3.851	1	0
Bolt	1	11-Dec-15	253	0	35	115	0	0	2	3.2492	1	0
Bolt	1	11-Dec-15	254	0	41	115	0	0	2	5.8905	0	0
Bolt	1	11-Dec-15	254	1	41	115	0	0	1	4.6033	1	0
Bolt	1	11-Dec-15	255	0	41	95	29	1	1	4.3358	1	0
Bolt	1	11-Dec-15	256	0	25	115	25	1	2	3.2993	1	1
Bolt	1	11-Dec-15	257	0	25	115	0	0	2	4.1853	1	0
Bolt	1	11-Dec-15	258	0	55	115	0	0	1	5.74	1	0
Bolt	1	11-Dec-15	259	0	41	135	0	0	2	4.9543	1	0
Bolt	1	11-Dec-15	260	0	47	115	25	1	1	5.0547	1	0
Bolt	1	11-Dec-15	261	0	55	115	0	0	1	3.4832	1	0
Bolt	1	11-Dec-15	262	0	35	135	21	1	2	7.3281	1	0
Bolt	1	11-Dec-15	263	0	55	115	0	0	1	3.8677	1	1
Bolt	1	11-Dec-15	264	0	41	115	25	1	2	6.091	0	0
Bolt	1	11-Dec-15	264	1	41	115	25	1	1	5.3555	1	0
Bolt	1	11-Dec-15	265	0	29	135	21	1	2	4.0851	1	1
Bolt	1	11-Dec-15	266	0	35	115	0	0	1	5.3555	0	0
Bolt	1	11-Dec-15	266	1	35	115	0	0	2	3.3829	1	0
Bolt	1	11-Dec-15	267	0	55	115	0	0	1	5.0379	1	0
Bolt	1	11-Dec-15	268	0	35	115	0	0	2	5.3723	1	0
Bolt	1	11-Dec-15	269	0	29	115	0	0	2	4.7704	1	0
Bolt	1	11-Dec-15	270	0	25	115	0	0	2	3.851	1	0
Bolt	1	11-Dec-15	271	0	41	115	0	0	1	4.854	1	0
Bolt	1	11-Dec-15	272	0	29	115	0	0	2	4.0683	1	0
Bolt	1	11-Dec-15	273	0	35	115	0	0	2	3.9513	1	0
Bolt	1	11-Dec-15	274	0	29	115	0	0	2	4.1185	1	0
Bolt	1	11-Dec-15	275	0	25	115	25	1	2	4.7704	1	1
Bolt	1	11-Dec-15	276	0	41	115	0	0	1	4.0182	1	1
Bolt	1	11-Dec-15	277	0	55	115	25	1	1	2.965	1	0
Bolt	1	11-Dec-15	278	0	41	115	25	1	1	4.5863	1	0
Bolt	1	11-Dec-15	279	0	41	115	25	1	1	4.0684	1	0
Bolt	1	11-Dec-15	280	0	35	115	25	1	2	3.7841	1	1
Bolt	1	11-Dec-15	281	0	47	115	0	0	1	5.9072	1	0
Bolt	1	11-Dec-15	282	0	25	115	25	1	2	2.7978	1	0
Bolt	1	11-Dec-15	283	0	55	115	0	0	1	4.319	1	1
Bolt	1	11-Dec-15	284	0	29	115	25	1	2	3.8008	1	0
Bolt	1	11-Dec-15	285	0	29	115	25	1	2	3.0318	1	0
Bolt	1	11-Dec-15	286	0	55	115	25	1	1	3.0486	1	1
Bolt	1	11-Dec-15	287	0	41	115	25	1	1	3.8176	1	0
Bolt	1	11-Dec-15	288	0	35	115	0	0	2	4.7538	1	1
Bolt	1	11-Dec-15	289	0	35	95	29	1	1	3.6002	1	1
Bolt	1	11-Dec-15	290	0	35	115	0	0	2	3.9346	1	1
Bolt	1	11-Dec-15	291	0	55	135	29	1	1	4.5197	1	1
Bolt	1	11-Dec-15	292	0	25	95	0	0	2	3.4832	1	1
Bolt	1	11-Dec-15	293	0	47	115	25	1	1	4.7871	1	1
Bolt	1	11-Dec-15	294	0	25	115	0	0	2	3.1656	1	0
Bolt	1	11-Dec-15	295	0	25	115	0	0	2	3.3495	1	0
Bolt	1	11-Dec-15	296	0	47	115	0	0	1	4.1853	1	0
Bolt	1	11-Dec-15	297	0	29	135	21	1	2	5.3054	1	0
Bolt	1	11-Dec-15	298	0	25	115	25	1	2	5.3388	1	0
Bolt	1	11-Dec-15	299	0	25	135	21	1	2	4.9376	1	0
Bolt	1	11-Dec-15	300	0	47	115	0	0	1	4.8373	1	0
Bolt	1	11-Dec-15	301	0	55	115	25	1	1	3.8343	1	1
Bolt	1	11-Dec-15	302	0	55	95	29	1	1	4.7537	1	0
Bolt	1	11-Dec-15	303	0	29	115	25	1	2	3.4999	1	0
Bolt	1	11-Dec-15	304	0	41	115	25	1	1	3.6002	1	0
Bolt	1	11-Dec-15	305	0	47	135	29	1	1	2.9315	1	0
Bolt	1	11-Dec-15	306	0	47	115	25	1	1	4.4528	1	1
Bolt	1	11-Dec-15	307	0	47	115	25	1	1	3.8009	1	0
Bolt	1	11-Dec-15	308	0	47	115	25	1	1	4.6868	1	0
Bolt	1	11-Dec-15	309	0	35	115	25	1	2	3.1155	1	0
Bolt	1	11-Dec-15	310	0	55	115	25	1	1	5.1549	1	1
Bolt	1	11-Dec-15	311	0	55	115	0	0	1	3.3996	1	0
Bolt	1	11-Dec-15	312	0	47	115	0	0	1	4.4361	1	1
Bolt	1	11-Dec-15	313	0	35	115	0	0	2	3.0653	1	1
Bolt	1	11-Dec-15	314	0	41	115	25	1	1	3.7507	1	1
Bolt	1	11-Dec-15	315	0	47	95	0	0	1	5.74	1	1
Bolt	1	11-Dec-15	316	0	47	115	0	0	1	3.316	1	0
Bolt	1	11-Dec-15	317	0	25	115	0	0	2	3.3329	1	0
Bolt	1	11-Dec-15	318	0	29	115	0	0	2	4.4528	1	1
Bolt	1	11-Dec-15	319	0	35	115	25	1	2	2.9482	1	0
Bolt	1	11-Dec-15	320	0	55	115	25	1	1	4.3023	1	0
Bolt	1	11-Dec-15	321	0	35	115	25	1	2	3.2993	1	0
Bolt	1	11-Dec-15	322	0	35	115	25	1	1	7.1612	0	0
Bolt	1	11-Dec-15	322	1	35	115	25	1	2	4.8874	1	1
Bolt	1	11-Dec-15	323	0	29	115	0	0	2	4.6868	1	0
Bolt	1	11-Dec-15	324	0	55	115	25	1	1	3.483	1	0
Bolt	1	11-Dec-15	325	0	47	115	25	1	1	4.0349	1	0
Bolt	1	11-Dec-15	326	0	55	115	0	0	1	5.4224	1	0
Bolt	1	11-Dec-15	327	0	41	115	0	0	1	6.1746	1	0
Bolt	1	11-Dec-15	328	0	55	115	0	0	1	5.1215	1	0
Bolt	1	11-Dec-15	329	0	25	115	0	0	2	4.1352	1	1
Bolt	1	11-Dec-15	330	0	55	95	21	1	1	4.0683	1	0
Bolt	1	11-Dec-15	331	0	55	115	0	0	1	4.7872	1	1
Bolt	1	11-Dec-15	332	0	47	115	0	0	1	3.9179	1	1
Bolt	1	11-Dec-15	333	0	35	115	0	0	1	3.3996	0	0
Bolt	1	11-Dec-15	333	1	35	115	0	0	2	4.3358	1	0
Bolt	1	11-Dec-15	334	0	47	115	25	1	1	3.9345	1	0
Bolt	1	11-Dec-15	335	0	55	115	25	1	1	3.199	1	0
Bolt	1	11-Dec-15	336	0	47	115	25	1	1	4.8707	1	0
Bolt	1	11-Dec-15	337	0	29	115	0	0	2	4.085	1	0
Bolt	1	11-Dec-15	338	0	47	115	25	1	1	4.603	1	0
Bolt	1	11-Dec-15	339	0	55	135	21	1	1	9.3005	1	1
Bolt	1	11-Dec-15	340	0	41	115	25	1	1	4.6701	1	0
Bolt	1	11-Dec-15	341	0	35	115	0	0	2	3.4665	1	0
Bolt	1	11-Dec-15	342	0	47	95	21	1	1	4.4026	1	0
Bolt	1	11-Dec-15	343	0	55	115	25	1	1	3.667	1	0
Bolt	1	11-Dec-15	344	0	25	115	0	0	2	3.8343	1	0
Bolt	1	11-Dec-15	345	0	35	115	25	1	2	3.4665	1	1
Bolt	1	11-Dec-15	346	0	55	115	0	0	1	3.5501	1	1
Bolt	1	11-Dec-15	347	0	29	115	25	1	2	3.5167	1	0
Bolt	1	11-Dec-15	348	0	35	115	25	1	1	6.4589	0	0
Bolt	1	11-Dec-15	348	1	35	115	25	1	2	6.0576	1	0
Bolt	1	11-Dec-15	349	0	29	115	0	0	2	4.0181	1	0
Bolt	1	11-Dec-15	350	0	47	115	25	1	1	4.4193	1	1
Bolt	1	11-Dec-15	351	0	41	115	25	1	1	4.2856	1	0
Bolt	1	11-Dec-15	352	0	55	115	25	1	1	4.7035	1	0
Bolt	1	11-Dec-15	353	0	25	95	29	1	2	3.5164	1	0
Bolt	1	11-Dec-15	354	0	35	135	0	0	2	4.6868	1	0
Bolt	1	11-Dec-15	355	0	41	115	25	1	1	3.7677	1	0
Bolt	1	11-Dec-15	356	0	29	95	29	1	2	6.1579	1	0
Bolt	1	11-Dec-15	357	0	41	135	0	0	2	4.8206	1	0
Bolt	1	11-Dec-15	358	0	29	115	25	1	2	5.6731	1	0
Bolt	1	11-Dec-15	359	0	41	115	25	1	1	3.6839	1	0
Bolt	1	11-Dec-15	360	0	47	135	29	1	1	4.0513	1	1
Bolt	2	15-Dec-15	1	0	35	115	0	0	2	3.0028	1	1
Bolt	2	15-Dec-15	2	0	35	115	0	0	2	2.9483	1	0
Bolt	2	15-Dec-15	3	0	55	115	0	0	1	3.9011	1	0
Bolt	2	15-Dec-15	4	0	35	135	0	0	2	5.2719	1	0
Bolt	2	15-Dec-15	5	0	55	95	0	0	1	4.2522	1	1
Bolt	2	15-Dec-15	6	0	41	115	0	0	1	4.0515	1	0
Bolt	2	15-Dec-15	7	0	47	115	0	0	1	3.6337	1	0
Bolt	2	15-Dec-15	8	0	29	115	25	1	1	5.5895	0	0
Bolt	2	15-Dec-15	8	1	29	115	25	1	2	4.9209	1	0
Bolt	2	15-Dec-15	9	0	41	115	0	0	1	3.8677	1	1
Bolt	2	15-Dec-15	10	0	41	115	25	1	1	5.74	1	0
Bolt	2	15-Dec-15	11	0	35	115	25	1	1	4.8373	0	0
Bolt	2	15-Dec-15	11	1	35	115	25	1	2	5.6731	1	0
Bolt	2	15-Dec-15	12	0	35	95	21	1	1	4.6701	1	0
Bolt	2	15-Dec-15	13	0	25	115	25	1	2	6.0075	1	1
Bolt	2	15-Dec-15	14	0	41	115	25	1	1	4.7537	1	0
Bolt	2	15-Dec-15	15	0	29	115	25	1	2	6.7935	1	0
Bolt	2	15-Dec-15	16	0	25	135	21	1	1	3.6005	1	1
Bolt	2	15-Dec-15	17	0	29	115	25	1	2	3.8845	1	0
Bolt	2	15-Dec-15	18	0	25	95	21	1	2	3.8844	1	1
Bolt	2	15-Dec-15	19	0	29	115	0	0	1	4.4026	0	0
Bolt	2	15-Dec-15	19	1	29	115	0	0	2	8.2141	1	0
Bolt	2	15-Dec-15	20	0	25	95	0	0	2	6.3418	1	0
Bolt	2	15-Dec-15	21	0	41	95	21	1	1	4.6701	1	0
Bolt	2	15-Dec-15	22	0	25	115	25	1	2	7.9634	1	0
Bolt	2	15-Dec-15	23	0	29	115	0	0	1	8.6655	0	0
Bolt	2	15-Dec-15	23	1	29	115	0	0	2	6.2914	1	0
Bolt	2	15-Dec-15	24	0	47	115	25	1	1	4.971	1	0
Bolt	2	15-Dec-15	25	0	41	115	25	1	1	4.9376	1	0
Bolt	2	15-Dec-15	26	0	25	135	29	1	2	8.6321	1	0
Bolt	2	15-Dec-15	27	0	41	115	0	0	1	2.3297	1	0
Bolt	2	15-Dec-15	28	0	25	115	25	1	2	5.088	1	0
Bolt	2	15-Dec-15	29	0	25	115	0	0	2	6.2248	1	0
Bolt	2	15-Dec-15	30	0	35	115	25	1	1	4.8039	0	0
Bolt	2	15-Dec-15	30	1	35	115	25	1	2	7.0272	1	1
Bolt	2	15-Dec-15	31	0	55	95	21	1	2	7.8798	1	0
Bolt	2	15-Dec-15	32	0	47	115	25	1	1	10.8387	1	0
Bolt	2	15-Dec-15	33	0	55	115	0	0	1	5.623	1	0
Bolt	2	15-Dec-15	34	0	25	115	0	0	2	8.1473	1	0
Bolt	2	15-Dec-15	35	0	55	135	0	0	1	8.398	1	0
Bolt	2	15-Dec-15	36	0	25	115	0	0	2	12.7277	1	1
Bolt	2	15-Dec-15	37	0	25	115	25	1	2	4.5531	1	0
Bolt	2	15-Dec-15	38	0	55	115	25	1	1	6.8431	1	0
Bolt	2	15-Dec-15	39	0	41	115	0	0	1	4.3023	1	1
Bolt	2	15-Dec-15	40	0	29	115	25	1	1	5.523	0	0
Bolt	2	15-Dec-15	40	1	29	115	25	1	2	7.6792	1	1
Bolt	2	15-Dec-15	41	0	25	115	25	1	2	5.9072	1	0
Bolt	2	15-Dec-15	42	0	41	115	0	0	1	2.5474	1	1
Bolt	2	15-Dec-15	43	0	35	115	0	0	1	3.6004	0	0
Bolt	2	15-Dec-15	43	1	35	115	0	0	2	7.0106	1	0
Bolt	2	15-Dec-15	44	0	41	135	29	1	2	6.1747	1	0
Bolt	2	15-Dec-15	45	0	55	115	25	1	1	4.1349	1	0
Bolt	2	15-Dec-15	46	0	41	115	25	1	1	3.3829	1	0
Bolt	2	15-Dec-15	47	0	29	135	29	1	2	9.4011	1	0
Bolt	2	15-Dec-15	48	0	41	115	0	0	1	10.27	1	1
Bolt	2	15-Dec-15	49	0	47	115	0	0	1	5.5057	1	1
Bolt	2	15-Dec-15	50	0	29	115	25	1	2	6.9436	1	0
Bolt	2	15-Dec-15	51	0	41	115	0	0	1	7.0606	1	0
Bolt	2	15-Dec-15	52	0	29	115	25	1	2	5.4056	1	0
Bolt	2	15-Dec-15	53	0	35	115	0	0	1	4.8707	0	0
Bolt	2	15-Dec-15	53	1	35	115	0	0	2	7.629	1	0
Bolt	2	15-Dec-15	54	0	35	115	25	1	1	7.1779	0	0
Bolt	2	15-Dec-15	54	1	35	115	25	1	2	8.9664	1	0
Bolt	2	15-Dec-15	55	0	41	135	21	1	1	4.9543	1	0
Bolt	2	15-Dec-15	56	0	25	115	25	1	2	7.2947	1	0
Bolt	2	15-Dec-15	57	0	47	115	25	1	1	6.2749	1	0
Bolt	2	15-Dec-15	58	0	47	115	0	0	1	5.0209	1	0
Bolt	2	15-Dec-15	59	0	55	115	0	0	1	6.0411	1	1
Bolt	2	15-Dec-15	60	0	35	115	25	1	1	5.5895	0	0
Bolt	2	15-Dec-15	60	1	35	115	25	1	2	9.6685	1	0
Bolt	2	15-Dec-15	61	0	47	135	0	0	1	4.7872	1	0
Bolt	2	15-Dec-15	62	0	29	135	0	0	2	5.6565	1	0
Bolt	2	15-Dec-15	63	0	29	115	25	1	2	3.8008	1	1
Bolt	2	15-Dec-15	64	0	29	115	0	0	2	2.8145	1	0
Bolt	2	15-Dec-15	65	0	55	135	29	1	1	8.9494	1	1
Bolt	2	15-Dec-15	66	0	55	115	0	0	1	4.1184	1	0
Bolt	2	15-Dec-15	67	0	35	135	29	1	1	5.1048	1	0
Bolt	2	15-Dec-15	68	0	35	135	29	1	1	4.8039	1	0
Bolt	2	15-Dec-15	69	0	25	115	0	0	2	6.1579	1	0
Bolt	2	15-Dec-15	70	0	35	95	0	0	1	6.2917	1	0
Bolt	2	15-Dec-15	71	0	55	115	0	0	1	7.9135	1	0
Bolt	2	15-Dec-15	72	0	47	115	0	0	1	8.1473	1	0
Bolt	2	15-Dec-15	73	0	29	115	25	1	2	5.7068	1	0
Bolt	2	15-Dec-15	74	0	35	115	25	1	1	7.3783	0	0
Bolt	2	15-Dec-15	74	1	35	115	25	1	2	6.9436	1	0
Bolt	2	15-Dec-15	75	0	41	115	0	0	1	5.7234	1	1
Bolt	2	15-Dec-15	76	0	55	115	25	1	1	5.3221	1	0
Bolt	2	15-Dec-15	77	0	47	115	0	0	1	8.8995	1	0
Bolt	2	15-Dec-15	78	0	41	115	0	0	1	4.0683	1	0
Bolt	2	15-Dec-15	79	0	29	95	21	1	1	3.7005	1	0
Bolt	2	15-Dec-15	80	0	25	115	25	1	1	7.2111	0	0
Bolt	2	15-Dec-15	80	1	25	115	25	1	2	8.8828	1	1
Bolt	2	15-Dec-15	81	0	25	115	25	1	2	4.737	1	0
Bolt	2	15-Dec-15	82	0	55	115	25	1	1	2.8981	1	1
Bolt	2	15-Dec-15	83	0	25	115	0	0	2	6.5925	1	0
Bolt	2	15-Dec-15	84	0	35	115	0	0	1	4.4361	0	0
Bolt	2	15-Dec-15	84	1	35	115	0	0	2	18.8462	1	0
Bolt	2	15-Dec-15	85	0	47	115	0	0	1	7.6456	1	0
Bolt	2	15-Dec-15	86	0	41	115	25	1	1	4.2524	1	0
Bolt	2	15-Dec-15	87	0	29	115	0	0	2	6.1746	1	0
Bolt	2	15-Dec-15	88	0	35	115	0	0	1	6.9269	0	0
Bolt	2	15-Dec-15	88	1	35	115	0	0	2	6.7765	1	1
Bolt	2	15-Dec-15	89	0	35	115	25	1	1	5.1384	0	0
Bolt	2	15-Dec-15	89	1	35	115	25	1	2	3.8845	1	0
Bolt	2	15-Dec-15	90	0	35	115	0	0	2	5.0547	1	0
Bolt	2	15-Dec-15	91	0	41	95	0	0	1	8.3311	1	0
Bolt	2	15-Dec-15	92	0	55	115	0	0	1	4.9376	1	1
Bolt	2	15-Dec-15	93	0	25	115	25	1	2	3.6002	1	0
Bolt	2	15-Dec-15	94	0	29	115	0	0	2	3.6838	1	0
Bolt	2	15-Dec-15	95	0	55	115	0	0	1	6.2583	1	0
Bolt	2	15-Dec-15	96	0	55	115	25	1	1	5.5394	1	0
Bolt	2	15-Dec-15	97	0	29	115	0	0	2	3.8009	1	0
Bolt	2	15-Dec-15	98	0	41	115	25	1	1	3.0653	1	0
Bolt	2	15-Dec-15	99	0	25	115	0	0	2	3.4163	1	0
Bolt	2	15-Dec-15	100	0	35	115	25	1	1	5.2887	0	0
Bolt	2	15-Dec-15	100	1	35	115	25	1	2	6.7763	1	1
Bolt	2	15-Dec-15	101	0	29	115	0	0	2	6.158	1	1
Bolt	2	15-Dec-15	102	0	41	115	0	0	1	5.5227	1	0
Bolt	2	15-Dec-15	103	0	29	115	0	0	2	5.9404	1	0
Bolt	2	15-Dec-15	104	0	47	115	25	1	1	4.2522	1	1
Bolt	2	15-Dec-15	105	0	29	115	0	0	2	4.0182	1	0
Bolt	2	15-Dec-15	106	0	35	135	21	1	2	5.3554	1	0
Bolt	2	15-Dec-15	107	0	35	115	0	0	2	8.3479	1	1
Bolt	2	15-Dec-15	108	0	35	115	25	1	1	8.8661	0	0
Bolt	2	15-Dec-15	108	1	35	115	25	1	2	13.7642	1	0
Bolt	2	15-Dec-15	109	0	25	115	25	1	2	11.8751	1	1
Bolt	2	15-Dec-15	110	0	29	115	0	0	2	7.094	1	0
Bolt	2	15-Dec-15	111	0	25	135	0	0	2	4.0348	1	0
Bolt	2	15-Dec-15	112	0	29	115	0	0	2	7.6959	1	0
Bolt	2	15-Dec-15	113	0	35	115	25	1	1	5.2051	0	0
Bolt	2	15-Dec-15	113	1	35	115	25	1	2	5.857	1	1
Bolt	2	15-Dec-15	114	0	29	115	25	1	1	7.8631	0	0
Bolt	2	15-Dec-15	114	1	29	115	25	1	2	9.5515	1	0
Bolt	2	15-Dec-15	115	0	35	95	29	1	1	9.919	1	1
Bolt	2	15-Dec-15	116	0	41	115	0	0	1	2.6139	1	0
Bolt	2	15-Dec-15	117	0	47	115	0	0	1	14.1821	1	0
Bolt	2	15-Dec-15	118	0	25	115	25	1	2	7.1275	1	0
Bolt	2	15-Dec-15	119	0	29	115	0	0	2	5.3722	1	0
Bolt	2	15-Dec-15	120	0	41	115	25	1	1	4.2188	1	0
Bolt	2	15-Dec-15	121	0	29	115	0	0	2	6.3587	1	0
Bolt	2	15-Dec-15	122	0	35	115	0	0	1	5.5227	0	0
Bolt	2	15-Dec-15	122	1	35	115	0	0	2	9.1337	1	0
Bolt	2	15-Dec-15	123	0	41	115	0	0	1	6.2081	1	0
Bolt	2	15-Dec-15	124	0	25	115	0	0	2	5.7567	1	0
Bolt	2	15-Dec-15	125	0	41	95	21	1	1	3.9178	1	1
Bolt	2	15-Dec-15	126	0	41	115	25	1	1	3.0148	1	0
Bolt	2	15-Dec-15	127	0	41	115	0	0	1	5.4392	1	1
Bolt	2	15-Dec-15	128	0	25	115	0	0	2	4.9543	1	1
Bolt	2	15-Dec-15	129	0	47	115	25	1	1	3.4665	1	0
Bolt	2	15-Dec-15	130	0	35	115	25	1	1	3.3996	0	0
Bolt	2	15-Dec-15	130	1	35	115	25	1	2	6.158	1	0
Bolt	2	15-Dec-15	131	0	41	115	0	0	1	6.8932	1	0
Bolt	2	15-Dec-15	132	0	25	115	25	1	2	5.857	1	0
Bolt	2	15-Dec-15	133	0	25	115	25	1	2	5.506	1	0
Bolt	2	15-Dec-15	134	0	35	115	0	0	1	6.0242	0	0
Bolt	2	15-Dec-15	134	1	35	115	0	0	2	4.6032	1	0
Bolt	2	15-Dec-15	135	0	25	95	21	1	2	6.1078	1	0
Bolt	2	15-Dec-15	136	0	41	115	25	1	1	4.5364	1	0
Bolt	2	15-Dec-15	137	0	47	115	0	0	1	4.8874	1	0
Bolt	2	15-Dec-15	138	0	55	115	0	0	1	5.2385	1	0
Bolt	2	15-Dec-15	139	0	55	115	0	0	1	3.1154	1	0
Bolt	2	15-Dec-15	140	0	41	135	29	1	1	5.4391	1	0
Bolt	2	15-Dec-15	141	0	41	115	0	0	2	5.4224	0	0
Bolt	2	15-Dec-15	141	1	41	115	0	0	1	4.8875	1	0
Bolt	2	15-Dec-15	142	0	55	115	0	0	1	7.8463	1	0
Bolt	2	15-Dec-15	143	0	29	95	0	0	2	6.5926	1	0
Bolt	2	15-Dec-15	144	0	29	115	25	1	2	8.9998	1	0
Bolt	2	15-Dec-15	145	0	25	115	0	0	2	6.0911	1	0
Bolt	2	15-Dec-15	146	0	29	115	25	1	1	4.8707	0	0
Bolt	2	15-Dec-15	146	1	29	115	25	1	2	3.7841	1	1
Bolt	2	15-Dec-15	147	0	29	115	0	0	2	5.1884	1	0
Bolt	2	15-Dec-15	148	0	41	95	0	0	1	4.0683	1	0
Bolt	2	15-Dec-15	149	0	25	115	25	1	2	3.4998	1	0
Bolt	2	15-Dec-15	150	0	25	95	29	1	2	4.0516	1	0
Bolt	2	15-Dec-15	151	0	47	115	0	0	1	6.6427	1	0
Bolt	2	15-Dec-15	152	0	41	135	21	1	1	4.9877	1	0
Bolt	2	15-Dec-15	153	0	47	115	25	1	1	4.4865	1	0
Bolt	2	15-Dec-15	154	0	25	115	25	1	2	7.9634	1	0
Bolt	2	15-Dec-15	155	0	47	115	25	1	1	3.8508	1	0
Bolt	2	15-Dec-15	156	0	29	135	0	0	2	5.0881	1	0
Bolt	2	15-Dec-15	157	0	47	95	29	1	1	4.8373	1	1
Bolt	2	15-Dec-15	158	0	41	115	0	0	1	10.1367	1	1
Bolt	2	15-Dec-15	159	0	29	115	0	0	1	2.6306	0	0
Bolt	2	15-Dec-15	159	1	29	115	0	0	2	3.851	1	1
Bolt	2	15-Dec-15	160	0	47	115	0	0	1	3.851	1	1
Bolt	2	15-Dec-15	161	0	47	115	25	1	1	6.3585	1	0
Bolt	2	15-Dec-15	162	0	55	115	25	1	1	8.5652	1	0
Bolt	2	15-Dec-15	163	0	47	115	25	1	1	3.9011	1	0
Bolt	2	15-Dec-15	164	0	35	115	0	0	1	6.1078	0	0
Bolt	2	15-Dec-15	164	1	35	115	0	0	2	8.9162	1	0
Bolt	2	15-Dec-15	165	0	35	115	0	0	2	7.2947	1	0
Bolt	2	15-Dec-15	166	0	55	115	25	1	1	12.3265	1	0
Bolt	2	15-Dec-15	167	0	41	95	29	1	1	2.9651	1	0
Bolt	2	15-Dec-15	168	0	41	115	25	1	1	3.1823	1	0
Bolt	2	15-Dec-15	169	0	29	115	0	0	2	6.2914	1	1
Bolt	2	15-Dec-15	170	0	35	115	25	1	1	4.0012	0	0
Bolt	2	15-Dec-15	170	1	35	115	25	1	2	5.857	1	1
Bolt	2	15-Dec-15	171	0	55	135	0	0	1	4.4361	1	0
Bolt	2	15-Dec-15	172	0	29	115	25	1	2	4.1853	1	1
Bolt	2	15-Dec-15	173	0	29	115	25	1	1	9.7855	0	0
Bolt	2	15-Dec-15	173	1	29	115	25	1	2	6.2749	1	0
Bolt	2	15-Dec-15	174	0	29	115	0	0	2	3.5834	1	0
Bolt	2	15-Dec-15	175	0	25	115	0	0	2	6.3251	1	0
Bolt	2	15-Dec-15	176	0	25	115	25	1	2	3.5835	1	0
Bolt	2	15-Dec-15	177	0	35	115	0	0	1	5.1883	0	0
Bolt	2	15-Dec-15	177	1	35	115	0	0	2	5.0711	1	0
Bolt	2	15-Dec-15	178	0	55	115	25	1	1	3.1989	1	0
Bolt	2	15-Dec-15	179	0	35	95	21	1	1	3.8844	1	0
Bolt	2	15-Dec-15	180	0	41	115	25	1	1	5.8403	1	0
Bolt	2	15-Dec-15	181	0	25	135	0	0	2	5.8069	1	0
Bolt	2	15-Dec-15	182	0	47	115	25	1	1	3.4997	1	1
Bolt	2	15-Dec-15	183	0	35	115	25	1	1	6.9269	0	0
Bolt	2	15-Dec-15	183	1	35	115	25	1	2	6.9102	1	0
Bolt	2	15-Dec-15	184	0	29	115	25	1	2	7.5455	1	0
Bolt	2	15-Dec-15	185	0	25	115	25	1	2	3.8677	1	1
Bolt	2	15-Dec-15	186	0	47	135	0	0	1	7.4452	1	0
Bolt	2	15-Dec-15	187	0	35	115	0	0	2	7.0607	1	1
Bolt	2	15-Dec-15	188	0	55	115	25	1	1	5.4223	1	0
Bolt	2	15-Dec-15	189	0	47	115	0	0	1	8.5652	1	0
Bolt	2	15-Dec-15	190	0	55	115	0	0	1	4.0014	1	0
Bolt	2	15-Dec-15	191	0	55	115	25	1	1	6.7433	1	0
Bolt	2	15-Dec-15	192	0	55	135	21	1	1	4.6535	1	0
Bolt	2	15-Dec-15	193	0	25	115	0	0	2	6.5425	1	0
Bolt	2	15-Dec-15	194	0	47	95	21	1	1	3.5668	1	0
Bolt	2	15-Dec-15	195	0	35	95	0	0	1	11.4742	1	0
Bolt	2	15-Dec-15	196	0	29	115	25	1	2	6.1579	1	1
Bolt	2	15-Dec-15	197	0	35	115	25	1	1	5.3388	0	0
Bolt	2	15-Dec-15	197	1	35	115	25	1	2	7.278	1	0
Bolt	2	15-Dec-15	198	0	55	115	25	1	1	3.3996	1	0
Bolt	2	15-Dec-15	199	0	35	115	25	1	2	3.4665	1	0
Bolt	2	15-Dec-15	200	0	55	95	29	1	1	3.6337	1	1
Bolt	2	15-Dec-15	201	0	55	115	25	1	1	3.6504	1	0
Bolt	2	15-Dec-15	202	0	29	115	25	1	2	4.0182	1	0
Bolt	2	15-Dec-15	203	0	25	115	0	0	1	5.6731	0	0
Bolt	2	15-Dec-15	203	1	25	115	0	0	2	6.4756	1	0
Bolt	2	15-Dec-15	204	0	25	115	25	1	2	5.2719	1	0
Bolt	2	15-Dec-15	205	0	47	135	21	1	1	2.6808	1	0
Bolt	2	15-Dec-15	206	0	55	115	25	1	1	3.4665	1	0
Bolt	2	15-Dec-15	207	0	25	115	25	1	2	5.9573	1	0
Bolt	2	15-Dec-15	208	0	41	115	0	0	2	10.9891	0	0
Bolt	2	15-Dec-15	208	1	41	115	0	0	1	5.5397	1	0
Bolt	2	15-Dec-15	209	0	55	115	0	0	1	3.5334	1	0
Bolt	2	15-Dec-15	210	0	25	115	0	0	2	4.1184	1	1
Bolt	2	15-Dec-15	211	0	25	115	0	0	2	4.3692	1	0
Bolt	2	15-Dec-15	212	0	29	95	0	0	2	7.5455	1	0
Bolt	2	15-Dec-15	213	0	29	115	25	1	1	5.0714	0	0
Bolt	2	15-Dec-15	213	1	29	115	25	1	2	5.9741	1	0
Bolt	2	15-Dec-15	214	0	55	115	0	0	1	4.2521	1	0
Bolt	2	15-Dec-15	215	0	47	115	25	1	2	6.2247	0	0
Bolt	2	15-Dec-15	215	1	47	115	25	1	1	4.5866	1	0
Bolt	2	15-Dec-15	216	0	47	115	25	1	1	2.6808	1	0
Bolt	2	15-Dec-15	217	0	55	115	0	0	1	4.202	1	0
Bolt	2	15-Dec-15	218	0	35	115	0	0	2	5.5394	1	1
Bolt	2	15-Dec-15	219	0	41	115	25	1	1	3.2993	1	0
Bolt	2	15-Dec-15	220	0	47	115	0	0	1	4.3692	1	0
Bolt	2	15-Dec-15	221	0	41	115	25	1	1	5.2385	1	0
Bolt	2	15-Dec-15	222	0	25	115	25	1	2	5.1047	1	0
Bolt	2	15-Dec-15	223	0	47	115	25	1	1	4.3193	1	0
Bolt	2	15-Dec-15	224	0	41	115	25	1	1	7.9299	1	1
Bolt	2	15-Dec-15	225	0	47	115	0	0	1	3.6173	1	1
Bolt	2	15-Dec-15	226	0	41	115	0	0	1	2.9315	1	0
Bolt	2	15-Dec-15	227	0	29	115	25	1	2	3.1656	1	0
Bolt	2	15-Dec-15	228	0	55	95	0	0	2	12.5436	1	0
Bolt	2	15-Dec-15	229	0	47	115	0	0	1	7.5789	1	0
Bolt	2	15-Dec-15	230	0	35	115	25	1	2	5.7734	1	0
Bolt	2	15-Dec-15	231	0	55	115	25	1	1	7.2278	1	0
Bolt	2	15-Dec-15	232	0	47	115	25	1	1	4.4361	1	1
Bolt	2	15-Dec-15	233	0	29	95	29	1	2	7.4786	1	1
Bolt	2	15-Dec-15	234	0	35	115	25	1	1	4.7205	0	0
Bolt	2	15-Dec-15	234	1	35	115	25	1	2	7.6625	1	1
Bolt	2	15-Dec-15	235	0	29	115	25	1	2	8.047	1	0
Bolt	2	15-Dec-15	236	0	55	115	25	1	1	3.3327	1	0
Bolt	2	15-Dec-15	237	0	47	115	0	0	1	6.9102	1	1
Bolt	2	15-Dec-15	238	0	47	115	0	0	1	9.1001	1	0
Bolt	2	15-Dec-15	239	0	35	115	25	1	2	5.7734	1	1
Bolt	2	15-Dec-15	240	0	47	95	0	0	1	3.6169	1	1
Bolt	2	15-Dec-15	241	0	47	135	21	1	1	3.7173	1	0
Bolt	2	15-Dec-15	242	0	47	95	29	1	1	5.3385	1	0
Bolt	2	15-Dec-15	243	0	29	135	29	1	2	6.3418	1	0
Bolt	2	15-Dec-15	244	0	25	115	0	0	2	5.2385	1	0
Bolt	2	15-Dec-15	245	0	47	115	0	0	1	3.082	1	0
Bolt	2	15-Dec-15	246	0	41	115	0	0	1	4.436	1	0
Bolt	2	15-Dec-15	247	0	41	115	0	0	1	4.1853	1	0
Bolt	2	15-Dec-15	248	0	29	95	21	1	2	3.5668	1	0
Bolt	2	15-Dec-15	249	0	47	115	0	0	1	4.7201	1	1
Bolt	2	15-Dec-15	250	0	25	115	0	0	2	4.8373	1	0
Bolt	2	15-Dec-15	251	0	25	115	0	0	2	3.6838	1	0
Bolt	2	15-Dec-15	252	0	25	135	29	1	2	6.5761	1	0
Bolt	2	15-Dec-15	253	0	35	115	0	0	2	4.7872	1	0
Bolt	2	15-Dec-15	254	0	41	115	0	0	1	5.5057	1	0
Bolt	2	15-Dec-15	255	0	41	95	29	1	1	4.5697	1	0
Bolt	2	15-Dec-15	256	0	25	115	25	1	2	5.69	1	1
Bolt	2	15-Dec-15	257	0	25	115	0	0	2	5.0378	1	0
Bolt	2	15-Dec-15	258	0	55	115	0	0	1	3.3995	1	0
Bolt	2	15-Dec-15	259	0	41	135	0	0	2	6.3919	1	0
Bolt	2	15-Dec-15	260	0	47	115	25	1	1	4.8707	1	0
Bolt	2	15-Dec-15	261	0	55	115	0	0	1	4.6366	1	0
Bolt	2	15-Dec-15	262	0	35	135	21	1	1	3.199	1	0
Bolt	2	15-Dec-15	263	0	55	115	0	0	1	13.4466	1	1
Bolt	2	15-Dec-15	264	0	41	115	25	1	1	4.5865	1	0
Bolt	2	15-Dec-15	265	0	29	135	21	1	2	3.968	1	1
Bolt	2	15-Dec-15	266	0	35	115	0	0	2	4.3692	1	0
Bolt	2	15-Dec-15	267	0	55	115	0	0	1	4.6868	1	0
Bolt	2	15-Dec-15	268	0	35	115	0	0	2	5.8236	1	0
Bolt	2	15-Dec-15	269	0	29	115	0	0	2	6.2248	1	0
Bolt	2	15-Dec-15	270	0	25	115	0	0	2	3.7172	1	0
Bolt	2	15-Dec-15	271	0	41	115	0	0	1	4.1853	1	0
Bolt	2	15-Dec-15	272	0	29	115	0	0	2	4.7871	1	0
Bolt	2	15-Dec-15	273	0	35	115	0	0	2	4.9376	1	0
Bolt	2	15-Dec-15	274	0	29	115	0	0	2	5.8904	1	0
Bolt	2	15-Dec-15	275	0	25	115	25	1	2	3.9848	1	1
Bolt	2	15-Dec-15	276	0	41	115	0	0	1	8.2141	1	1
Bolt	2	15-Dec-15	277	0	55	115	25	1	1	3.4497	1	0
Bolt	2	15-Dec-15	278	0	41	115	25	1	2	3.851	0	0
Bolt	2	15-Dec-15	278	1	41	115	25	1	1	4.4026	1	0
Bolt	2	15-Dec-15	279	0	41	115	25	1	1	4.6199	1	0
Bolt	2	15-Dec-15	280	0	35	115	25	1	1	5.3054	0	0
Bolt	2	15-Dec-15	280	1	35	115	25	1	2	10.6715	1	1
Bolt	2	15-Dec-15	281	0	47	115	0	0	1	6.325	1	0
Bolt	2	15-Dec-15	282	0	25	115	25	1	2	7.8297	1	0
Bolt	2	15-Dec-15	283	0	55	115	0	0	1	4.6869	1	1
Bolt	2	15-Dec-15	284	0	29	115	25	1	2	6.0243	1	0
Bolt	2	15-Dec-15	285	0	29	115	25	1	2	4.0685	1	0
Bolt	2	15-Dec-15	286	0	55	115	25	1	1	4.7202	1	1
Bolt	2	15-Dec-15	287	0	41	115	25	1	1	7.261	1	0
Bolt	2	15-Dec-15	288	0	35	115	0	0	2	5.857	1	1
Bolt	2	15-Dec-15	289	0	35	95	29	1	1	4.0516	1	1
Bolt	2	15-Dec-15	290	0	35	115	0	0	2	4.5364	1	1
Bolt	2	15-Dec-15	291	0	55	135	29	1	1	6.6929	1	1
Bolt	2	15-Dec-15	292	0	25	95	0	0	2	6.9937	1	1
Bolt	2	15-Dec-15	293	0	47	115	25	1	1	3.6838	1	1
Bolt	2	15-Dec-15	294	0	25	115	0	0	2	5.6397	1	0
Bolt	2	15-Dec-15	295	0	25	115	0	0	2	7.2111	1	0
Bolt	2	15-Dec-15	296	0	47	115	0	0	1	8.816	1	0
Bolt	2	15-Dec-15	297	0	29	135	21	1	2	5.3054	1	0
Bolt	2	15-Dec-15	298	0	25	115	25	1	2	3.9511	1	0
Bolt	2	15-Dec-15	299	0	25	135	21	1	2	6.9771	1	0
Bolt	2	15-Dec-15	300	0	47	115	0	0	1	5.1381	1	0
Bolt	2	15-Dec-15	301	0	55	115	25	1	1	3.3494	1	1
Bolt	2	15-Dec-15	302	0	55	95	29	1	1	5.2552	1	0
Bolt	2	15-Dec-15	303	0	29	115	25	1	1	3.8677	0	0
Bolt	2	15-Dec-15	303	1	29	115	25	1	2	6.626	1	0
Bolt	2	15-Dec-15	304	0	41	115	25	1	1	2.8647	1	0
Bolt	2	15-Dec-15	305	0	47	135	29	1	1	4.3859	1	0
Bolt	2	15-Dec-15	306	0	47	115	25	1	1	3.2325	1	1
Bolt	2	15-Dec-15	307	0	47	115	25	1	1	4.2522	1	0
Bolt	2	15-Dec-15	308	0	47	115	25	1	1	4.1853	1	0
Bolt	2	15-Dec-15	309	0	35	115	25	1	1	5.5394	0	0
Bolt	2	15-Dec-15	309	1	35	115	25	1	2	8.3144	1	0
Bolt	2	15-Dec-15	310	0	55	115	25	1	1	3.7507	1	1
Bolt	2	15-Dec-15	311	0	55	115	0	0	1	5.4224	1	0
Bolt	2	15-Dec-15	312	0	47	115	0	0	1	4.0516	1	1
Bolt	2	15-Dec-15	313	0	35	115	0	0	1	4.1852	0	0
Bolt	2	15-Dec-15	313	1	35	115	0	0	2	4.6534	1	1
Bolt	2	15-Dec-15	314	0	41	115	25	1	1	4.7202	1	1
Bolt	2	15-Dec-15	315	0	47	95	0	0	1	4.1352	1	1
Bolt	2	15-Dec-15	316	0	47	115	0	0	1	6.3418	1	0
Bolt	2	15-Dec-15	317	0	25	115	0	0	2	3.4331	1	0
Bolt	2	15-Dec-15	318	0	29	115	0	0	2	5.7565	1	1
Bolt	2	15-Dec-15	319	0	35	115	25	1	1	4.3692	0	0
Bolt	2	15-Dec-15	319	1	35	115	25	1	2	9.7855	1	0
Bolt	2	15-Dec-15	320	0	55	115	25	1	1	9.4011	1	0
Bolt	2	15-Dec-15	321	0	35	115	25	1	1	2.8145	0	0
Bolt	2	15-Dec-15	321	1	35	115	25	1	2	9.6852	1	0
Bolt	2	15-Dec-15	322	0	35	115	25	1	1	3.8674	0	0
Bolt	2	15-Dec-15	322	1	35	115	25	1	2	10.3372	1	1
Bolt	2	15-Dec-15	323	0	29	115	0	0	2	4.2521	1	0
Bolt	2	15-Dec-15	324	0	55	115	25	1	1	4.7367	1	0
Bolt	2	15-Dec-15	325	0	47	115	25	1	1	3.2157	1	0
Bolt	2	15-Dec-15	326	0	55	115	0	0	1	5.5059	1	0
Bolt	2	15-Dec-15	327	0	41	115	0	0	1	4.5531	1	0
Bolt	2	15-Dec-15	328	0	55	115	0	0	1	6.977	1	0
Bolt	2	15-Dec-15	329	0	25	115	0	0	2	3.7507	1	1
Bolt	2	15-Dec-15	330	0	55	95	21	1	1	4.2522	1	0
Bolt	2	15-Dec-15	331	0	55	115	0	0	1	9.3509	1	1
Bolt	2	15-Dec-15	332	0	47	115	0	0	1	8.7991	1	1
Bolt	2	15-Dec-15	333	0	35	115	0	0	2	3.0653	1	0
Bolt	2	15-Dec-15	334	0	47	115	25	1	1	7.5287	1	0
Bolt	2	15-Dec-15	335	0	55	115	25	1	1	3.6839	1	0
Bolt	2	15-Dec-15	336	0	47	115	25	1	1	7.5622	1	0
Bolt	2	15-Dec-15	337	0	29	115	0	0	2	5.8568	1	0
Bolt	2	15-Dec-15	338	0	47	115	25	1	1	2.8981	1	0
Bolt	2	15-Dec-15	339	0	55	135	21	1	1	7.278	1	1
Bolt	2	15-Dec-15	340	0	41	115	25	1	1	4.9042	1	0
Bolt	2	15-Dec-15	341	0	35	115	0	0	1	10.7551	0	0
Bolt	2	15-Dec-15	341	1	35	115	0	0	2	4.8038	1	0
Bolt	2	15-Dec-15	342	0	47	95	21	1	1	3.4999	1	0
Bolt	2	15-Dec-15	343	0	55	115	25	1	1	6.6093	1	0
Bolt	2	15-Dec-15	344	0	25	115	0	0	2	4.5531	1	0
Bolt	2	15-Dec-15	345	0	35	115	25	1	1	5.4725	0	0
Bolt	2	15-Dec-15	345	1	35	115	25	1	2	6.6594	1	1
Bolt	2	15-Dec-15	346	0	55	115	0	0	1	5.5229	1	1
Bolt	2	15-Dec-15	347	0	29	115	25	1	2	13.3463	1	0
Bolt	2	15-Dec-15	348	0	35	115	25	1	1	4.7036	0	0
Bolt	2	15-Dec-15	348	1	35	115	25	1	2	8.2309	1	0
Bolt	2	15-Dec-15	349	0	29	115	0	0	2	6.9103	1	0
Bolt	2	15-Dec-15	350	0	47	115	25	1	1	6.4087	1	1
Bolt	2	15-Dec-15	351	0	41	115	25	1	1	4.854	1	0
Bolt	2	15-Dec-15	352	0	55	115	25	1	1	5.7233	1	0
Bolt	2	15-Dec-15	353	0	25	95	29	1	2	7.7628	1	0
Bolt	2	15-Dec-15	354	0	35	135	0	0	2	6.5257	1	0
Bolt	2	15-Dec-15	355	0	41	115	25	1	1	6.9771	1	0
Bolt	2	15-Dec-15	356	0	29	95	29	1	2	7.8965	1	0
Bolt	2	15-Dec-15	357	0	41	135	0	0	2	8.9831	1	0
Bolt	2	15-Dec-15	358	0	29	115	25	1	2	6.5424	1	0
Bolt	2	15-Dec-15	359	0	41	115	25	1	1	5.439	1	0
Bolt	2	15-Dec-15	360	0	47	135	29	1	1	15.1852	1	1
Bolt	3	17-Dec-15	1	0	35	115	0	0	2	2.851	1	1
Bolt	3	17-Dec-15	2	0	35	115	0	0	2	5.3054	1	0
Bolt	3	17-Dec-15	3	0	55	115	0	0	1	5.3388	1	0
Bolt	3	17-Dec-15	4	0	35	135	0	0	2	2.2628	1	0
Bolt	3	17-Dec-15	5	0	55	95	0	0	1	2.9817	1	1
Bolt	3	17-Dec-15	6	0	41	115	0	0	1	3.1489	1	0
Bolt	3	17-Dec-15	7	0	47	115	0	0	2	5.272	0	0
Bolt	3	17-Dec-15	7	1	47	115	0	0	1	4.1686	1	0
Bolt	3	17-Dec-15	8	0	29	115	25	1	2	3.6002	1	0
Bolt	3	17-Dec-15	9	0	41	115	0	0	1	4.1854	1	1
Bolt	3	17-Dec-15	10	0	41	115	25	1	1	4.8039	1	0
Bolt	3	17-Dec-15	11	0	35	115	25	1	2	3.8509	1	0
Bolt	3	17-Dec-15	12	0	35	95	21	1	1	4.971	1	0
Bolt	3	17-Dec-15	13	0	25	115	25	1	2	3.5498	1	1
Bolt	3	17-Dec-15	14	0	41	115	25	1	1	3.7175	1	0
Bolt	3	17-Dec-15	15	0	29	115	25	1	2	4.1519	1	0
Bolt	3	17-Dec-15	16	0	25	135	21	1	2	5.8069	1	1
Bolt	3	17-Dec-15	17	0	29	115	25	1	2	3.4665	1	0
Bolt	3	17-Dec-15	18	0	25	95	21	1	2	5.3721	1	1
Bolt	3	17-Dec-15	19	0	29	115	0	0	2	2.8647	1	0
Bolt	3	17-Dec-15	20	0	25	95	0	0	2	3.1824	1	0
Bolt	3	17-Dec-15	21	0	41	95	21	1	1	5.1215	1	0
Bolt	3	17-Dec-15	22	0	25	115	25	1	2	5.0212	1	0
Bolt	3	17-Dec-15	23	0	29	115	0	0	2	3.4662	1	0
Bolt	3	17-Dec-15	24	0	47	115	25	1	1	4.319	1	0
Bolt	3	17-Dec-15	25	0	41	115	25	1	2	4.3191	0	0
Bolt	3	17-Dec-15	25	1	41	115	25	1	1	3.5333	1	0
Bolt	3	17-Dec-15	26	0	25	135	29	1	2	6.6928	1	0
Bolt	3	17-Dec-15	27	0	41	115	0	0	1	4.5196	1	0
Bolt	3	17-Dec-15	28	0	25	115	25	1	2	4.2856	1	0
Bolt	3	17-Dec-15	29	0	25	115	0	0	2	6.7932	1	0
Bolt	3	17-Dec-15	30	0	35	115	25	1	2	4.9545	1	1
Bolt	3	17-Dec-15	31	0	55	95	21	1	1	3.6336	1	0
Bolt	3	17-Dec-15	32	0	47	115	25	1	1	3.2659	1	0
Bolt	3	17-Dec-15	33	0	55	115	0	0	1	3.9011	1	0
Bolt	3	17-Dec-15	34	0	25	115	0	0	2	3.8175	1	0
Bolt	3	17-Dec-15	35	0	55	135	0	0	1	6.1413	1	0
Bolt	3	17-Dec-15	36	0	25	115	0	0	2	3.8343	1	1
Bolt	3	17-Dec-15	37	0	25	115	25	1	2	4.2522	1	0
Bolt	3	17-Dec-15	38	0	55	115	25	1	1	4.9377	1	0
Bolt	3	17-Dec-15	39	0	41	115	0	0	2	5.0713	0	0
Bolt	3	17-Dec-15	39	1	41	115	0	0	1	26.2184	1	1
Bolt	3	17-Dec-15	40	0	29	115	25	1	2	5.8069	1	1
Bolt	3	17-Dec-15	41	0	25	115	25	1	2	7.0439	1	0
Bolt	3	17-Dec-15	42	0	41	115	0	0	1	3.2324	1	1
Bolt	3	17-Dec-15	43	0	35	115	0	0	2	5.0045	1	0
Bolt	3	17-Dec-15	44	0	41	135	29	1	2	5.74	1	0
Bolt	3	17-Dec-15	45	0	55	115	25	1	1	2.4468	1	0
Bolt	3	17-Dec-15	46	0	41	115	25	1	1	4.7036	1	0
Bolt	3	17-Dec-15	47	0	29	135	29	1	2	5.8403	1	0
Bolt	3	17-Dec-15	48	0	41	115	0	0	1	3.4665	1	1
Bolt	3	17-Dec-15	49	0	47	115	0	0	2	5.2552	0	0
Bolt	3	17-Dec-15	49	1	47	115	0	0	1	2.9817	1	1
Bolt	3	17-Dec-15	50	0	29	115	25	1	2	3.7172	1	0
Bolt	3	17-Dec-15	51	0	41	115	0	0	2	6.6429	0	0
Bolt	3	17-Dec-15	51	1	41	115	0	0	1	5.5394	1	0
Bolt	3	17-Dec-15	52	0	29	115	25	1	2	6.2749	1	0
Bolt	3	17-Dec-15	53	0	35	115	0	0	1	3.2325	0	0
Bolt	3	17-Dec-15	53	1	35	115	0	0	2	4.1853	1	0
Bolt	3	17-Dec-15	54	0	35	115	25	1	1	4.7537	0	0
Bolt	3	17-Dec-15	54	1	35	115	25	1	2	4.0349	1	0
Bolt	3	17-Dec-15	55	0	41	135	21	1	1	3.7506	1	0
Bolt	3	17-Dec-15	56	0	25	115	25	1	2	6.5424	1	0
Bolt	3	17-Dec-15	57	0	47	115	25	1	1	4.0683	1	0
Bolt	3	17-Dec-15	58	0	47	115	0	0	1	3.617	1	0
Bolt	3	17-Dec-15	59	0	55	115	0	0	1	4.4528	1	1
Bolt	3	17-Dec-15	60	0	35	115	25	1	2	6.5257	1	0
Bolt	3	17-Dec-15	61	0	47	135	0	0	1	5.0379	1	0
Bolt	3	17-Dec-15	62	0	29	135	0	0	2	4.419	1	0
Bolt	3	17-Dec-15	63	0	29	115	25	1	2	4.62	1	1
Bolt	3	17-Dec-15	64	0	29	115	0	0	2	3.2656	1	0
Bolt	3	17-Dec-15	65	0	55	135	29	1	1	3.1154	1	1
Bolt	3	17-Dec-15	66	0	55	115	0	0	1	3.2659	1	0
Bolt	3	17-Dec-15	67	0	35	135	29	1	2	5.2385	1	0
Bolt	3	17-Dec-15	68	0	35	135	29	1	1	5.5394	1	0
Bolt	3	17-Dec-15	69	0	25	115	0	0	2	5.7232	1	0
Bolt	3	17-Dec-15	70	0	35	95	0	0	2	4.0184	1	0
Bolt	3	17-Dec-15	71	0	55	115	0	0	1	5.3387	1	0
Bolt	3	17-Dec-15	72	0	47	115	0	0	1	5.8905	1	0
Bolt	3	17-Dec-15	73	0	29	115	25	1	2	3.5334	1	0
Bolt	3	17-Dec-15	74	0	35	115	25	1	2	3.9011	1	0
Bolt	3	17-Dec-15	75	0	41	115	0	0	1	4.1519	1	1
Bolt	3	17-Dec-15	76	0	55	115	25	1	1	2.8145	1	0
Bolt	3	17-Dec-15	77	0	47	115	0	0	1	5.0716	1	0
Bolt	3	17-Dec-15	78	0	41	115	0	0	1	6.5424	1	0
Bolt	3	17-Dec-15	79	0	29	95	21	1	2	6.7932	1	0
Bolt	3	17-Dec-15	80	0	25	115	25	1	2	7.0607	1	1
Bolt	3	17-Dec-15	81	0	25	115	25	1	2	4.0348	1	0
Bolt	3	17-Dec-15	82	0	55	115	25	1	1	4.9041	1	1
Bolt	3	17-Dec-15	83	0	25	115	0	0	2	4.0014	1	0
Bolt	3	17-Dec-15	84	0	35	115	0	0	1	4.8541	0	0
Bolt	3	17-Dec-15	84	1	35	115	0	0	2	11.942	1	0
Bolt	3	17-Dec-15	85	0	47	115	0	0	1	3.433	1	0
Bolt	3	17-Dec-15	86	0	41	115	25	1	1	6.6928	1	0
Bolt	3	17-Dec-15	87	0	29	115	0	0	2	5.8236	1	0
Bolt	3	17-Dec-15	88	0	35	115	0	0	1	2.9312	0	0
Bolt	3	17-Dec-15	88	1	35	115	0	0	2	3.2826	1	1
Bolt	3	17-Dec-15	89	0	35	115	25	1	1	5.623	0	0
Bolt	3	17-Dec-15	89	1	35	115	25	1	2	4.5865	1	0
Bolt	3	17-Dec-15	90	0	35	115	0	0	1	5.6397	0	0
Bolt	3	17-Dec-15	90	1	35	115	0	0	2	2.8981	1	0
Bolt	3	17-Dec-15	91	0	41	95	0	0	1	4.4862	1	0
Bolt	3	17-Dec-15	92	0	55	115	0	0	1	3.3996	1	1
Bolt	3	17-Dec-15	93	0	25	115	25	1	2	5.9908	1	0
Bolt	3	17-Dec-15	94	0	29	115	0	0	2	4.3525	1	0
Bolt	3	17-Dec-15	95	0	55	115	0	0	1	3.734	1	0
Bolt	3	17-Dec-15	96	0	55	115	25	1	1	4.4026	1	0
Bolt	3	17-Dec-15	97	0	29	115	0	0	2	3.1823	1	0
Bolt	3	17-Dec-15	98	0	41	115	25	1	1	3.1155	1	0
Bolt	3	17-Dec-15	99	0	25	115	0	0	2	2.6306	1	0
Bolt	3	17-Dec-15	100	0	35	115	25	1	1	4.6701	0	0
Bolt	3	17-Dec-15	100	1	35	115	25	1	2	6.3418	1	1
Bolt	3	17-Dec-15	101	0	29	115	0	0	2	3.9513	1	1
Bolt	3	17-Dec-15	102	0	41	115	0	0	1	5.4057	1	0
Bolt	3	17-Dec-15	103	0	29	115	0	0	2	4.7036	1	0
Bolt	3	17-Dec-15	104	0	47	115	25	1	1	3.7172	1	1
Bolt	3	17-Dec-15	105	0	29	115	0	0	2	5.7901	1	0
Bolt	3	17-Dec-15	106	0	35	135	21	1	1	7.0272	1	0
Bolt	3	17-Dec-15	107	0	35	115	0	0	1	4.9543	0	0
Bolt	3	17-Dec-15	107	1	35	115	0	0	2	7.6457	1	1
Bolt	3	17-Dec-15	108	0	35	115	25	1	2	7.8129	1	0
Bolt	3	17-Dec-15	109	0	25	115	25	1	2	4.6534	1	1
Bolt	3	17-Dec-15	110	0	29	115	0	0	2	2.8647	1	0
Bolt	3	17-Dec-15	111	0	25	135	0	0	2	4.1517	1	0
Bolt	3	17-Dec-15	112	0	29	115	0	0	2	5.1883	1	0
Bolt	3	17-Dec-15	113	0	35	115	25	1	2	4.2688	1	1
Bolt	3	17-Dec-15	114	0	29	115	25	1	2	6.5591	1	0
Bolt	3	17-Dec-15	115	0	35	95	29	1	1	4.5197	1	1
Bolt	3	17-Dec-15	116	0	41	115	0	0	1	5.0045	1	0
Bolt	3	17-Dec-15	117	0	47	115	0	0	1	4.4528	1	0
Bolt	3	17-Dec-15	118	0	25	115	25	1	2	4.0349	1	0
Bolt	3	17-Dec-15	119	0	29	115	0	0	2	4.3692	1	0
Bolt	3	17-Dec-15	120	0	41	115	25	1	1	3.4832	1	0
Bolt	3	17-Dec-15	121	0	29	115	0	0	2	3.734	1	0
Bolt	3	17-Dec-15	122	0	35	115	0	0	2	2.8981	1	0
Bolt	3	17-Dec-15	123	0	41	115	0	0	1	5.6899	1	0
Bolt	3	17-Dec-15	124	0	25	115	0	0	2	4.4695	1	0
Bolt	3	17-Dec-15	125	0	41	95	21	1	1	3.8175	1	1
Bolt	3	17-Dec-15	126	0	41	115	25	1	1	4.1851	1	0
Bolt	3	17-Dec-15	127	0	41	115	0	0	1	2.8814	1	1
Bolt	3	17-Dec-15	128	0	25	115	0	0	2	3.3996	1	1
Bolt	3	17-Dec-15	129	0	47	115	25	1	1	4.4193	1	0
Bolt	3	17-Dec-15	130	0	35	115	25	1	2	3.9345	1	0
Bolt	3	17-Dec-15	131	0	41	115	0	0	1	4.9878	1	0
Bolt	3	17-Dec-15	132	0	25	115	25	1	2	6.0242	1	0
Bolt	3	17-Dec-15	133	0	25	115	25	1	2	8.2643	1	0
Bolt	3	17-Dec-15	134	0	35	115	0	0	2	6.0575	1	0
Bolt	3	17-Dec-15	135	0	25	95	21	1	2	5.8572	1	0
Bolt	3	17-Dec-15	136	0	41	115	25	1	1	2.7981	1	0
Bolt	3	17-Dec-15	137	0	47	115	0	0	1	4.085	1	0
Bolt	3	17-Dec-15	138	0	55	115	0	0	1	3.5166	1	0
Bolt	3	17-Dec-15	139	0	55	115	0	0	1	3.2994	1	0
Bolt	3	17-Dec-15	140	0	41	135	29	1	1	4.9041	1	0
Bolt	3	17-Dec-15	141	0	41	115	0	0	1	6.1415	1	0
Bolt	3	17-Dec-15	142	0	55	115	0	0	1	3.1155	1	0
Bolt	3	17-Dec-15	143	0	29	95	0	0	2	6.8436	1	0
Bolt	3	17-Dec-15	144	0	29	115	25	1	2	4.8875	1	0
Bolt	3	17-Dec-15	145	0	25	115	0	0	2	5.2887	1	0
Bolt	3	17-Dec-15	146	0	29	115	25	1	2	6.7765	1	1
Bolt	3	17-Dec-15	147	0	29	115	0	0	2	4.8372	1	0
Bolt	3	17-Dec-15	148	0	41	95	0	0	1	3.2491	1	0
Bolt	3	17-Dec-15	149	0	25	115	25	1	2	7.6457	1	0
Bolt	3	17-Dec-15	150	0	25	95	29	1	2	6.5424	1	0
Bolt	3	17-Dec-15	151	0	47	115	0	0	1	5.523	1	0
Bolt	3	17-Dec-15	152	0	41	135	21	1	1	5.6731	1	0
Bolt	3	17-Dec-15	153	0	47	115	25	1	1	5.7233	1	0
Bolt	3	17-Dec-15	154	0	25	115	25	1	2	6.5257	1	0
Bolt	3	17-Dec-15	155	0	47	115	25	1	1	2.9315	1	0
Bolt	3	17-Dec-15	156	0	29	135	0	0	2	5.8905	1	0
Bolt	3	17-Dec-15	157	0	47	95	29	1	1	3.5835	1	1
Bolt	3	17-Dec-15	158	0	41	115	0	0	1	2.965	1	1
Bolt	3	17-Dec-15	159	0	29	115	0	0	2	3.6838	1	1
Bolt	3	17-Dec-15	160	0	47	115	0	0	1	4.2689	1	1
Bolt	3	17-Dec-15	161	0	47	115	25	1	1	3.2492	1	0
Bolt	3	17-Dec-15	162	0	55	115	25	1	1	3.3996	1	0
Bolt	3	17-Dec-15	163	0	47	115	25	1	1	3.5501	1	0
Bolt	3	17-Dec-15	164	0	35	115	0	0	1	6.275	0	0
Bolt	3	17-Dec-15	164	1	35	115	0	0	2	5.1048	1	0
Bolt	3	17-Dec-15	165	0	35	115	0	0	2	5.0881	1	0
Bolt	3	17-Dec-15	166	0	55	115	25	1	1	3.2994	1	0
Bolt	3	17-Dec-15	167	0	41	95	29	1	1	3.2325	1	0
Bolt	3	17-Dec-15	168	0	41	115	25	1	1	6.3585	1	0
Bolt	3	17-Dec-15	169	0	29	115	0	0	2	4.5029	1	1
Bolt	3	17-Dec-15	170	0	35	115	25	1	2	5.3388	1	1
Bolt	3	17-Dec-15	171	0	55	135	0	0	1	3.7841	1	0
Bolt	3	17-Dec-15	172	0	29	115	25	1	2	3.6338	1	1
Bolt	3	17-Dec-15	173	0	29	115	25	1	2	3.7841	1	0
Bolt	3	17-Dec-15	174	0	29	115	0	0	2	5.1884	1	0
Bolt	3	17-Dec-15	175	0	25	115	0	0	2	3.7506	1	0
Bolt	3	17-Dec-15	176	0	25	115	25	1	2	7.8631	1	0
Bolt	3	17-Dec-15	177	0	35	115	0	0	2	3.6337	1	0
Bolt	3	17-Dec-15	178	0	55	115	25	1	1	2.848	1	0
Bolt	3	17-Dec-15	179	0	35	95	21	1	1	4.6032	1	0
Bolt	3	17-Dec-15	180	0	41	115	25	1	1	4.3023	1	0
Bolt	3	17-Dec-15	181	0	25	135	0	0	2	3.316	1	0
Bolt	3	17-Dec-15	182	0	47	115	25	1	1	3.3327	1	1
Bolt	3	17-Dec-15	183	0	35	115	25	1	2	4.2524	1	0
Bolt	3	17-Dec-15	184	0	29	115	25	1	2	6.3418	1	0
Bolt	3	17-Dec-15	185	0	25	115	25	1	2	4.6367	1	1
Bolt	3	17-Dec-15	186	0	47	135	0	0	1	2.848	1	0
Bolt	3	17-Dec-15	187	0	35	115	0	0	2	3.4664	1	1
Bolt	3	17-Dec-15	188	0	55	115	25	1	1	2.547	1	0
Bolt	3	17-Dec-15	189	0	47	115	0	0	1	4.0014	1	0
Bolt	3	17-Dec-15	190	0	55	115	0	0	1	5.0546	1	0
Bolt	3	17-Dec-15	191	0	55	115	25	1	1	4.9544	1	0
Bolt	3	17-Dec-15	192	0	55	135	21	1	1	4.4026	1	0
Bolt	3	17-Dec-15	193	0	25	115	0	0	2	6.2081	1	0
Bolt	3	17-Dec-15	194	0	47	95	21	1	1	4.6032	1	0
Bolt	3	17-Dec-15	195	0	35	95	0	0	2	7.4619	1	0
Bolt	3	17-Dec-15	196	0	29	115	25	1	2	4.0349	1	1
Bolt	3	17-Dec-15	197	0	35	115	25	1	2	5.8235	1	0
Bolt	3	17-Dec-15	198	0	55	115	25	1	1	3.7174	1	0
Bolt	3	17-Dec-15	199	0	35	115	25	1	1	5.3054	0	0
Bolt	3	17-Dec-15	199	1	35	115	25	1	2	4.8372	1	0
Bolt	3	17-Dec-15	200	0	55	95	29	1	1	4.9376	1	1
Bolt	3	17-Dec-15	201	0	55	115	25	1	1	3.851	1	0
Bolt	3	17-Dec-15	202	0	29	115	25	1	2	8.6488	1	0
Bolt	3	17-Dec-15	203	0	25	115	0	0	2	3.7507	1	0
Bolt	3	17-Dec-15	204	0	25	115	25	1	2	6.0911	1	0
Bolt	3	17-Dec-15	205	0	47	135	21	1	1	4.8871	1	0
Bolt	3	17-Dec-15	206	0	55	115	25	1	1	4.8707	1	0
Bolt	3	17-Dec-15	207	0	25	115	25	1	2	6.1746	1	0
Bolt	3	17-Dec-15	208	0	41	115	0	0	1	8.7825	1	0
Bolt	3	17-Dec-15	209	0	55	115	0	0	1	2.948	1	0
Bolt	3	17-Dec-15	210	0	25	115	0	0	2	9.9359	1	1
Bolt	3	17-Dec-15	211	0	25	115	0	0	2	3.1824	1	0
Bolt	3	17-Dec-15	212	0	29	95	0	0	2	3.2993	1	0
Bolt	3	17-Dec-15	213	0	29	115	25	1	2	6.5425	1	0
Bolt	3	17-Dec-15	214	0	55	115	0	0	1	5.6229	1	0
Bolt	3	17-Dec-15	215	0	47	115	25	1	1	3.6002	1	0
Bolt	3	17-Dec-15	216	0	47	115	25	1	1	6.8268	1	0
Bolt	3	17-Dec-15	217	0	55	115	0	0	1	4.2523	1	0
Bolt	3	17-Dec-15	218	0	35	115	0	0	1	3.5333	0	0
Bolt	3	17-Dec-15	218	1	35	115	0	0	2	4.4862	1	1
Bolt	3	17-Dec-15	219	0	41	115	25	1	1	5.0045	1	0
Bolt	3	17-Dec-15	220	0	47	115	0	0	1	4.5029	1	0
Bolt	3	17-Dec-15	221	0	41	115	25	1	1	5.9572	1	0
Bolt	3	17-Dec-15	222	0	25	115	25	1	2	7.8965	1	0
Bolt	3	17-Dec-15	223	0	47	115	25	1	1	3.5334	1	0
Bolt	3	17-Dec-15	224	0	41	115	25	1	2	3.734	0	0
Bolt	3	17-Dec-15	224	1	41	115	25	1	1	4.9041	1	1
Bolt	3	17-Dec-15	225	0	47	115	0	0	1	4.1017	1	1
Bolt	3	17-Dec-15	226	0	41	115	0	0	1	3.2659	1	0
Bolt	3	17-Dec-15	227	0	29	115	25	1	2	4.2522	1	0
Bolt	3	17-Dec-15	228	0	55	95	0	0	1	5.3555	1	0
Bolt	3	17-Dec-15	229	0	47	115	0	0	1	2.0957	1	0
Bolt	3	17-Dec-15	230	0	35	115	25	1	2	4.3859	1	0
Bolt	3	17-Dec-15	231	0	55	115	25	1	1	4.5364	1	0
Bolt	3	17-Dec-15	232	0	47	115	25	1	1	3.0486	1	1
Bolt	3	17-Dec-15	233	0	29	95	29	1	1	3.734	1	1
Bolt	3	17-Dec-15	234	0	35	115	25	1	1	2.7978	0	0
Bolt	3	17-Dec-15	234	1	35	115	25	1	2	10.0029	1	1
Bolt	3	17-Dec-15	235	0	29	115	25	1	2	6.2246	1	0
Bolt	3	17-Dec-15	236	0	55	115	25	1	1	3.7172	1	0
Bolt	3	17-Dec-15	237	0	47	115	0	0	1	3.082	1	1
Bolt	3	17-Dec-15	238	0	47	115	0	0	1	4.3692	1	0
Bolt	3	17-Dec-15	239	0	35	115	25	1	2	4.4194	1	1
Bolt	3	17-Dec-15	240	0	47	95	0	0	1	3.1656	1	1
Bolt	3	17-Dec-15	241	0	47	135	21	1	1	2.8312	1	0
Bolt	3	17-Dec-15	242	0	47	95	29	1	1	4.3358	1	0
Bolt	3	17-Dec-15	243	0	29	135	29	1	2	4.854	1	0
Bolt	3	17-Dec-15	244	0	25	115	0	0	2	6.9938	1	0
Bolt	3	17-Dec-15	245	0	47	115	0	0	1	3.2324	1	0
Bolt	3	17-Dec-15	246	0	41	115	0	0	1	3.7508	1	0
Bolt	3	17-Dec-15	247	0	41	115	0	0	2	4.1352	0	0
Bolt	3	17-Dec-15	247	1	41	115	0	0	1	6.9604	1	0
Bolt	3	17-Dec-15	248	0	29	95	21	1	2	3.3826	1	0
Bolt	3	17-Dec-15	249	0	47	115	0	0	1	5.3057	1	1
Bolt	3	17-Dec-15	250	0	25	115	0	0	2	6.2917	1	0
Bolt	3	17-Dec-15	251	0	25	115	0	0	2	7.0941	1	0
Bolt	3	17-Dec-15	252	0	25	135	29	1	2	5.8406	1	0
Bolt	3	17-Dec-15	253	0	35	115	0	0	2	3.851	1	0
Bolt	3	17-Dec-15	254	0	41	115	0	0	1	4.1686	1	0
Bolt	3	17-Dec-15	255	0	41	95	29	1	1	3.0985	1	0
Bolt	3	17-Dec-15	256	0	25	115	25	1	2	9.2339	1	1
Bolt	3	17-Dec-15	257	0	25	115	0	0	2	4.3527	1	0
Bolt	3	17-Dec-15	258	0	55	115	0	0	1	3.7005	1	0
Bolt	3	17-Dec-15	259	0	41	135	0	0	2	8.816	1	0
Bolt	3	17-Dec-15	260	0	47	115	25	1	1	7.7294	1	0
Bolt	3	17-Dec-15	261	0	55	115	0	0	1	4.4361	1	0
Bolt	3	17-Dec-15	262	0	35	135	21	1	1	3.7005	1	0
Bolt	3	17-Dec-15	263	0	55	115	0	0	1	2.681	1	1
Bolt	3	17-Dec-15	264	0	41	115	25	1	1	5.8236	1	0
Bolt	3	17-Dec-15	265	0	29	135	21	1	2	7.9968	1	1
Bolt	3	17-Dec-15	266	0	35	115	0	0	1	2.313	0	0
Bolt	3	17-Dec-15	266	1	35	115	0	0	2	6.1245	1	0
Bolt	3	17-Dec-15	267	0	55	115	0	0	1	4.0851	1	0
Bolt	3	17-Dec-15	268	0	35	115	0	0	1	3.3829	0	0
Bolt	3	17-Dec-15	268	1	35	115	0	0	2	6.0075	1	0
Bolt	3	17-Dec-15	269	0	29	115	0	0	2	5.7567	1	0
Bolt	3	17-Dec-15	270	0	25	115	0	0	2	6.9437	1	0
Bolt	3	17-Dec-15	271	0	41	115	0	0	1	5.7066	1	0
Bolt	3	17-Dec-15	272	0	29	115	0	0	2	4.3689	1	0
Bolt	3	17-Dec-15	273	0	35	115	0	0	1	4.5865	0	0
Bolt	3	17-Dec-15	273	1	35	115	0	0	2	3.8009	1	0
Bolt	3	17-Dec-15	274	0	29	115	0	0	2	4.0516	1	0
Bolt	3	17-Dec-15	275	0	25	115	25	1	2	4.4528	1	1
Bolt	3	17-Dec-15	276	0	41	115	0	0	1	5.1549	1	1
Bolt	3	17-Dec-15	277	0	55	115	25	1	1	4.3695	1	0
Bolt	3	17-Dec-15	278	0	41	115	25	1	1	4.1352	1	0
Bolt	3	17-Dec-15	279	0	41	115	25	1	1	3.734	1	0
Bolt	3	17-Dec-15	280	0	35	115	25	1	2	4.0349	1	1
Bolt	3	17-Dec-15	281	0	47	115	0	0	1	4.1352	1	0
Bolt	3	17-Dec-15	282	0	25	115	25	1	2	3.617	1	0
Bolt	3	17-Dec-15	283	0	55	115	0	0	1	4.2689	1	1
Bolt	3	17-Dec-15	284	0	29	115	25	1	2	9.4847	1	0
Bolt	3	17-Dec-15	285	0	29	115	25	1	1	8.0136	0	0
Bolt	3	17-Dec-15	285	1	29	115	25	1	2	4.2688	1	0
Bolt	3	17-Dec-15	286	0	55	115	25	1	1	3.082	1	1
Bolt	3	17-Dec-15	287	0	41	115	25	1	1	3.8844	1	0
Bolt	3	17-Dec-15	288	0	35	115	0	0	1	4.5364	0	0
Bolt	3	17-Dec-15	288	1	35	115	0	0	2	5.4391	1	1
Bolt	3	17-Dec-15	289	0	35	95	29	1	2	7.7798	1	1
Bolt	3	17-Dec-15	290	0	35	115	0	0	2	4.2356	1	1
Bolt	3	17-Dec-15	291	0	55	135	29	1	1	3.5669	1	1
Bolt	3	17-Dec-15	292	0	25	95	0	0	2	5.3221	1	1
Bolt	3	17-Dec-15	293	0	47	115	25	1	1	5.4559	1	1
Bolt	3	17-Dec-15	294	0	25	115	0	0	2	5.6899	1	0
Bolt	3	17-Dec-15	295	0	25	115	0	0	2	3.2492	1	0
Bolt	3	17-Dec-15	296	0	47	115	0	0	1	3.2994	1	0
Bolt	3	17-Dec-15	297	0	29	135	21	1	2	9.5181	1	0
Bolt	3	17-Dec-15	298	0	25	115	25	1	2	4.0683	1	0
Bolt	3	17-Dec-15	299	0	25	135	21	1	2	7.4951	1	0
Bolt	3	17-Dec-15	300	0	47	115	0	0	1	2.7811	1	0
Bolt	3	17-Dec-15	301	0	55	115	25	1	1	3.5837	1	1
Bolt	3	17-Dec-15	302	0	55	95	29	1	1	4.6367	1	0
Bolt	3	17-Dec-15	303	0	29	115	25	1	2	4.0349	1	0
Bolt	3	17-Dec-15	304	0	41	115	25	1	1	6.0242	1	0
Bolt	3	17-Dec-15	305	0	47	135	29	1	1	3.8175	1	0
Bolt	3	17-Dec-15	306	0	47	115	25	1	1	5.5227	1	1
Bolt	3	17-Dec-15	307	0	47	115	25	1	1	6.509	1	0
Bolt	3	17-Dec-15	308	0	47	115	25	1	2	6.1245	0	0
Bolt	3	17-Dec-15	308	1	47	115	25	1	1	4.4862	1	0
Bolt	3	17-Dec-15	309	0	35	115	25	1	2	8.1472	1	0
Bolt	3	17-Dec-15	310	0	55	115	25	1	1	3.8008	1	1
Bolt	3	17-Dec-15	311	0	55	115	0	0	1	3.8175	1	0
Bolt	3	17-Dec-15	312	0	47	115	0	0	1	4.3859	1	1
Bolt	3	17-Dec-15	313	0	35	115	0	0	1	6.7264	0	0
Bolt	3	17-Dec-15	313	1	35	115	0	0	2	3.9179	1	1
Bolt	3	17-Dec-15	314	0	41	115	25	1	1	8.6488	1	1
Bolt	3	17-Dec-15	315	0	47	95	0	0	1	4.5698	1	1
Bolt	3	17-Dec-15	316	0	47	115	0	0	1	8.0302	1	0
Bolt	3	17-Dec-15	317	0	25	115	0	0	2	10.287	1	0
Bolt	3	17-Dec-15	318	0	29	115	0	0	2	6.4087	1	1
Bolt	3	17-Dec-15	319	0	35	115	25	1	2	5.4056	1	0
Bolt	3	17-Dec-15	320	0	55	115	25	1	2	15.8873	0	0
Bolt	3	17-Dec-15	320	1	55	115	25	1	1	3.3157	1	0
Bolt	3	17-Dec-15	321	0	35	115	25	1	1	3.7507	0	0
Bolt	3	17-Dec-15	321	1	35	115	25	1	2	4.9375	1	0
Bolt	3	17-Dec-15	322	0	35	115	25	1	2	4.0683	1	1
Bolt	3	17-Dec-15	323	0	29	115	0	0	2	3.8175	1	0
Bolt	3	17-Dec-15	324	0	55	115	25	1	1	2.6139	1	0
Bolt	3	17-Dec-15	325	0	47	115	25	1	1	2.6139	1	0
Bolt	3	17-Dec-15	326	0	55	115	0	0	2	53.417	0	0
Bolt	3	17-Dec-15	326	1	55	115	0	0	1	5.6063	1	0
Bolt	3	17-Dec-15	327	0	41	115	0	0	1	2.9316	1	0
Bolt	3	17-Dec-15	328	0	55	115	0	0	1	6.5759	1	0
Bolt	3	17-Dec-15	329	0	25	115	0	0	2	5.7735	1	1
Bolt	3	17-Dec-15	330	0	55	95	21	1	1	2.7811	1	0
Bolt	3	17-Dec-15	331	0	55	115	0	0	1	3.9848	1	1
Bolt	3	17-Dec-15	332	0	47	115	0	0	1	5.6229	1	1
Bolt	3	17-Dec-15	333	0	35	115	0	0	2	3.5167	1	0
Bolt	3	17-Dec-15	334	0	47	115	25	1	1	10.8888	1	0
Bolt	3	17-Dec-15	335	0	55	115	25	1	1	5.2385	1	0
Bolt	3	17-Dec-15	336	0	47	115	25	1	1	3.4999	1	0
Bolt	3	17-Dec-15	337	0	29	115	0	0	2	3.5835	1	0
Bolt	3	17-Dec-15	338	0	47	115	25	1	1	3.1155	1	0
Bolt	3	17-Dec-15	339	0	55	135	21	1	1	8.7992	1	1
Bolt	3	17-Dec-15	340	0	41	115	25	1	2	7.4451	0	0
Bolt	3	17-Dec-15	340	1	41	115	25	1	1	6.2081	1	0
Bolt	3	17-Dec-15	341	0	35	115	0	0	2	3.7173	1	0
Bolt	3	17-Dec-15	342	0	47	95	21	1	1	4.3358	1	0
Bolt	3	17-Dec-15	343	0	55	115	25	1	1	4.5361	1	0
Bolt	3	17-Dec-15	344	0	25	115	0	0	2	3.8844	1	0
Bolt	3	17-Dec-15	345	0	35	115	25	1	2	4.2689	1	1
Bolt	3	17-Dec-15	346	0	55	115	0	0	1	3.7507	1	1
Bolt	3	17-Dec-15	347	0	29	115	25	1	2	8.4649	1	0
Bolt	3	17-Dec-15	348	0	35	115	25	1	2	4.9209	1	0
Bolt	3	17-Dec-15	349	0	29	115	0	0	2	5.0379	1	0
Bolt	3	17-Dec-15	350	0	47	115	25	1	1	3.7004	1	1
Bolt	3	17-Dec-15	351	0	41	115	25	1	1	3.6336	1	0
Bolt	3	17-Dec-15	352	0	55	115	25	1	1	3.8343	1	0
Bolt	3	17-Dec-15	353	0	25	95	29	1	1	9.7184	1	0
Bolt	3	17-Dec-15	354	0	35	135	0	0	2	7.863	1	0
Bolt	3	17-Dec-15	355	0	41	115	25	1	1	13.4298	1	0
Bolt	3	17-Dec-15	356	0	29	95	29	1	2	7.4116	1	0
Bolt	3	17-Dec-15	357	0	41	135	0	0	2	3.9681	1	0
Bolt	3	17-Dec-15	358	0	29	115	25	1	2	3.1321	1	0
Bolt	3	17-Dec-15	359	0	41	115	25	1	1	3.7173	1	0
Bolt	3	17-Dec-15	360	0	47	135	29	1	1	5.1048	1	1
Bolt	4	19-Dec-15	1	0	35	115	0	0	2	4.941	1	1
Bolt	4	19-Dec-15	2	0	35	115	0	0	2	3.1489	1	0
Bolt	4	19-Dec-15	3	0	55	115	0	0	1	3.5501	1	0
Bolt	4	19-Dec-15	4	0	35	135	0	0	2	5.7401	1	0
Bolt	4	19-Dec-15	5	0	55	95	0	0	1	3.9681	1	1
Bolt	4	19-Dec-15	6	0	41	115	0	0	1	3.6169	1	0
Bolt	4	19-Dec-15	7	0	47	115	0	0	1	3.9512	1	0
Bolt	4	19-Dec-15	8	0	29	115	25	1	2	6.1412	1	0
Bolt	4	19-Dec-15	9	0	41	115	0	0	1	4.4027	1	1
Bolt	4	19-Dec-15	10	0	41	115	25	1	2	3.9847	0	0
Bolt	4	19-Dec-15	10	1	41	115	25	1	1	3.7506	1	0
Bolt	4	19-Dec-15	11	0	35	115	25	1	2	10.287	1	0
Bolt	4	19-Dec-15	12	0	35	95	21	1	2	3.851	1	0
Bolt	4	19-Dec-15	13	0	25	115	25	1	2	3.6504	1	1
Bolt	4	19-Dec-15	14	0	41	115	25	1	1	3.0819	1	0
Bolt	4	19-Dec-15	15	0	29	115	25	1	1	6.4087	0	0
Bolt	4	19-Dec-15	15	1	29	115	25	1	2	4.2355	1	0
Bolt	4	19-Dec-15	16	0	25	135	21	1	2	3.7339	1	1
Bolt	4	19-Dec-15	17	0	29	115	25	1	2	4.1018	1	0
Bolt	4	19-Dec-15	18	0	25	95	21	1	2	3.6504	1	1
Bolt	4	19-Dec-15	19	0	29	115	0	0	2	4.4194	1	0
Bolt	4	19-Dec-15	20	0	25	95	0	0	2	6.5424	1	0
Bolt	4	19-Dec-15	21	0	41	95	21	1	2	10.6214	1	0
Bolt	4	19-Dec-15	22	0	25	115	25	1	2	5.8738	1	0
Bolt	4	19-Dec-15	23	0	29	115	0	0	1	2.8646	0	0
Bolt	4	19-Dec-15	23	1	29	115	0	0	2	8.0804	1	0
Bolt	4	19-Dec-15	24	0	47	115	25	1	1	4.6367	1	0
Bolt	4	19-Dec-15	25	0	41	115	25	1	1	2.965	1	0
Bolt	4	19-Dec-15	26	0	25	135	29	1	2	5.5227	1	0
Bolt	4	19-Dec-15	27	0	41	115	0	0	1	6.6095	1	0
Bolt	4	19-Dec-15	28	0	25	115	25	1	2	4.1686	1	0
Bolt	4	19-Dec-15	29	0	25	115	0	0	2	7.9299	1	0
Bolt	4	19-Dec-15	30	0	35	115	25	1	1	3.851	0	0
Bolt	4	19-Dec-15	30	1	35	115	25	1	2	3.6339	1	1
Bolt	4	19-Dec-15	31	0	55	95	21	1	1	3.2826	1	0
Bolt	4	19-Dec-15	32	0	47	115	25	1	2	3.9682	0	0
Bolt	4	19-Dec-15	32	1	47	115	25	1	1	3.9513	1	0
Bolt	4	19-Dec-15	33	0	55	115	0	0	1	3.617	1	0
Bolt	4	19-Dec-15	34	0	25	115	0	0	2	3.7507	1	0
Bolt	4	19-Dec-15	35	0	55	135	0	0	1	4.4195	1	0
Bolt	4	19-Dec-15	36	0	25	115	0	0	2	3.617	1	1
Bolt	4	19-Dec-15	37	0	25	115	25	1	2	11.0226	1	0
Bolt	4	19-Dec-15	38	0	55	115	25	1	1	3.6336	1	0
Bolt	4	19-Dec-15	39	0	41	115	0	0	2	7.5287	0	0
Bolt	4	19-Dec-15	39	1	41	115	0	0	1	5.6397	1	1
Bolt	4	19-Dec-15	40	0	29	115	25	1	2	4.0516	1	1
Bolt	4	19-Dec-15	41	0	25	115	25	1	2	3.2659	1	0
Bolt	4	19-Dec-15	42	0	41	115	0	0	1	3.366	1	1
Bolt	4	19-Dec-15	43	0	35	115	0	0	2	4.2522	1	0
Bolt	4	19-Dec-15	44	0	41	135	29	1	2	3.5835	1	0
Bolt	4	19-Dec-15	45	0	55	115	25	1	1	4.6534	1	0
Bolt	4	19-Dec-15	46	0	41	115	25	1	1	4.7037	1	0
Bolt	4	19-Dec-15	47	0	29	135	29	1	2	3.6336	1	0
Bolt	4	19-Dec-15	48	0	41	115	0	0	1	2.6975	1	1
Bolt	4	19-Dec-15	49	0	47	115	0	0	1	3.7505	1	1
Bolt	4	19-Dec-15	50	0	29	115	25	1	2	3.2659	1	0
Bolt	4	19-Dec-15	51	0	41	115	0	0	1	5.9741	1	0
Bolt	4	19-Dec-15	52	0	29	115	25	1	2	3.8844	1	0
Bolt	4	19-Dec-15	53	0	35	115	0	0	2	5.7233	1	0
Bolt	4	19-Dec-15	54	0	35	115	25	1	2	3.9178	1	0
Bolt	4	19-Dec-15	55	0	41	135	21	1	1	3.4999	1	0
Bolt	4	19-Dec-15	56	0	25	115	25	1	2	3.6838	1	0
Bolt	4	19-Dec-15	57	0	47	115	25	1	1	4.1686	1	0
Bolt	4	19-Dec-15	58	0	47	115	0	0	1	4.6701	1	0
Bolt	4	19-Dec-15	59	0	55	115	0	0	1	2.7477	1	1
Bolt	4	19-Dec-15	60	0	35	115	25	1	2	3.8343	1	0
Bolt	4	19-Dec-15	61	0	47	135	0	0	1	3.2656	1	0
Bolt	4	19-Dec-15	62	0	29	135	0	0	2	6.5424	1	0
Bolt	4	19-Dec-15	63	0	29	115	25	1	2	3.8847	1	1
Bolt	4	19-Dec-15	64	0	29	115	0	0	2	2.7811	1	0
Bolt	4	19-Dec-15	65	0	55	135	29	1	1	3.4497	1	1
Bolt	4	19-Dec-15	66	0	55	115	0	0	1	3.8844	1	0
Bolt	4	19-Dec-15	67	0	35	135	29	1	2	3.9346	1	0
Bolt	4	19-Dec-15	68	0	35	135	29	1	2	7.8628	1	0
Bolt	4	19-Dec-15	69	0	25	115	0	0	2	4.0015	1	0
Bolt	4	19-Dec-15	70	0	35	95	0	0	1	4.0181	1	0
Bolt	4	19-Dec-15	71	0	55	115	0	0	1	3.8007	1	0
Bolt	4	19-Dec-15	72	0	47	115	0	0	1	3.0987	1	0
Bolt	4	19-Dec-15	73	0	29	115	25	1	2	5.6063	1	0
Bolt	4	19-Dec-15	74	0	35	115	25	1	2	9.9694	1	0
Bolt	4	19-Dec-15	75	0	41	115	0	0	1	8.2475	1	1
Bolt	4	19-Dec-15	76	0	55	115	25	1	1	4.2689	1	0
Bolt	4	19-Dec-15	77	0	47	115	0	0	1	3.7841	1	0
Bolt	4	19-Dec-15	78	0	41	115	0	0	1	6.9104	1	0
Bolt	4	19-Dec-15	79	0	29	95	21	1	2	6.7932	1	0
Bolt	4	19-Dec-15	80	0	25	115	25	1	2	4.6868	1	1
Bolt	4	19-Dec-15	81	0	25	115	25	1	2	4.1352	1	0
Bolt	4	19-Dec-15	82	0	55	115	25	1	1	3.4498	1	1
Bolt	4	19-Dec-15	83	0	25	115	0	0	2	6.6261	1	0
Bolt	4	19-Dec-15	84	0	35	115	0	0	2	4.3023	1	0
Bolt	4	19-Dec-15	85	0	47	115	0	0	1	4.8371	1	0
Bolt	4	19-Dec-15	86	0	41	115	25	1	1	5.0713	1	0
Bolt	4	19-Dec-15	87	0	29	115	0	0	2	7.2947	1	0
Bolt	4	19-Dec-15	88	0	35	115	0	0	1	6.6762	0	0
Bolt	4	19-Dec-15	88	1	35	115	0	0	2	8.3813	1	1
Bolt	4	19-Dec-15	89	0	35	115	25	1	2	5.5896	1	0
Bolt	4	19-Dec-15	90	0	35	115	0	0	2	9.6016	1	0
Bolt	4	19-Dec-15	91	0	41	95	0	0	1	4.3023	1	0
Bolt	4	19-Dec-15	92	0	55	115	0	0	1	4.8707	1	1
Bolt	4	19-Dec-15	93	0	25	115	25	1	2	3.5166	1	0
Bolt	4	19-Dec-15	94	0	29	115	0	0	2	4.2021	1	0
Bolt	4	19-Dec-15	95	0	55	115	0	0	1	4.2522	1	0
Bolt	4	19-Dec-15	96	0	55	115	25	1	1	3.3161	1	0
Bolt	4	19-Dec-15	97	0	29	115	0	0	2	4.0682	1	0
Bolt	4	19-Dec-15	98	0	41	115	25	1	1	3.0653	1	0
Bolt	4	19-Dec-15	99	0	25	115	0	0	2	4.3355	1	0
Bolt	4	19-Dec-15	100	0	35	115	25	1	1	4.9209	0	0
Bolt	4	19-Dec-15	100	1	35	115	25	1	2	6.4087	1	1
Bolt	4	19-Dec-15	101	0	29	115	0	0	2	7.7627	1	1
Bolt	4	19-Dec-15	102	0	41	115	0	0	2	9.8858	0	0
Bolt	4	19-Dec-15	102	1	41	115	0	0	1	5.7568	1	0
Bolt	4	19-Dec-15	103	0	29	115	0	0	2	4.3024	1	0
Bolt	4	19-Dec-15	104	0	47	115	25	1	1	4.7369	1	1
Bolt	4	19-Dec-15	105	0	29	115	0	0	2	4.4027	1	0
Bolt	4	19-Dec-15	106	0	35	135	21	1	2	6.0075	1	0
Bolt	4	19-Dec-15	107	0	35	115	0	0	1	3.8175	0	0
Bolt	4	19-Dec-15	107	1	35	115	0	0	2	3.6838	1	1
Bolt	4	19-Dec-15	108	0	35	115	25	1	2	3.7674	1	0
Bolt	4	19-Dec-15	109	0	25	115	25	1	2	4.2358	1	1
Bolt	4	19-Dec-15	110	0	29	115	0	0	2	3.4665	1	0
Bolt	4	19-Dec-15	111	0	25	135	0	0	2	4.0516	1	0
Bolt	4	19-Dec-15	112	0	29	115	0	0	2	5.1382	1	0
Bolt	4	19-Dec-15	113	0	35	115	25	1	2	3.8008	1	1
Bolt	4	19-Dec-15	114	0	29	115	25	1	2	3.1321	1	0
Bolt	4	19-Dec-15	115	0	35	95	29	1	1	3.8175	1	1
Bolt	4	19-Dec-15	116	0	41	115	0	0	1	4.1685	1	0
Bolt	4	19-Dec-15	117	0	47	115	0	0	1	4.5531	1	0
Bolt	4	19-Dec-15	118	0	25	115	25	1	2	4.4361	1	0
Bolt	4	19-Dec-15	119	0	29	115	0	0	2	3.734	1	0
Bolt	4	19-Dec-15	120	0	41	115	25	1	2	3.8008	0	0
Bolt	4	19-Dec-15	120	1	41	115	25	1	1	3.0485	1	0
Bolt	4	19-Dec-15	121	0	29	115	0	0	2	5.9406	1	0
Bolt	4	19-Dec-15	122	0	35	115	0	0	1	5.1215	0	0
Bolt	4	19-Dec-15	122	1	35	115	0	0	2	6.0075	1	0
Bolt	4	19-Dec-15	123	0	41	115	0	0	2	2.9984	0	0
Bolt	4	19-Dec-15	123	1	41	115	0	0	1	4.7704	1	0
Bolt	4	19-Dec-15	124	0	25	115	0	0	2	5.0045	1	0
Bolt	4	19-Dec-15	125	0	41	95	21	1	1	3.2993	1	1
Bolt	4	19-Dec-15	126	0	41	115	25	1	1	2.8312	1	0
Bolt	4	19-Dec-15	127	0	41	115	0	0	1	5.8737	1	1
Bolt	4	19-Dec-15	128	0	25	115	0	0	2	3.4833	1	1
Bolt	4	19-Dec-15	129	0	47	115	25	1	1	3.3996	1	0
Bolt	4	19-Dec-15	130	0	35	115	25	1	2	3.9847	1	0
Bolt	4	19-Dec-15	131	0	41	115	0	0	1	4.3358	1	0
Bolt	4	19-Dec-15	132	0	25	115	25	1	2	5.9573	1	0
Bolt	4	19-Dec-15	133	0	25	115	25	1	2	3.3331	1	0
Bolt	4	19-Dec-15	134	0	35	115	0	0	1	4.5029	0	0
Bolt	4	19-Dec-15	134	1	35	115	0	0	2	7.6624	1	0
Bolt	4	19-Dec-15	135	0	25	95	21	1	2	7.98	1	0
Bolt	4	19-Dec-15	136	0	41	115	25	1	1	4.9209	1	0
Bolt	4	19-Dec-15	137	0	47	115	0	0	1	5.4057	1	0
Bolt	4	19-Dec-15	138	0	55	115	0	0	1	7.7795	1	0
Bolt	4	19-Dec-15	139	0	55	115	0	0	1	5.2722	1	0
Bolt	4	19-Dec-15	140	0	41	135	29	1	1	4.8373	1	0
Bolt	4	19-Dec-15	141	0	41	115	0	0	1	7.0774	1	0
Bolt	4	19-Dec-15	142	0	55	115	0	0	1	3.8008	1	0
Bolt	4	19-Dec-15	143	0	29	95	0	0	2	5.2218	1	0
Bolt	4	19-Dec-15	144	0	29	115	25	1	2	10.7384	1	0
Bolt	4	19-Dec-15	145	0	25	115	0	0	2	3.8342	1	0
Bolt	4	19-Dec-15	146	0	29	115	25	1	2	3.7173	1	1
Bolt	4	19-Dec-15	147	0	29	115	0	0	2	5.3889	1	0
Bolt	4	19-Dec-15	148	0	41	95	0	0	1	3.8008	1	0
Bolt	4	19-Dec-15	149	0	25	115	25	1	2	8.4147	1	0
Bolt	4	19-Dec-15	150	0	25	95	29	1	1	3.8847	1	0
Bolt	4	19-Dec-15	151	0	47	115	0	0	1	3.0987	1	0
Bolt	4	19-Dec-15	152	0	41	135	21	1	1	3.8178	1	0
Bolt	4	19-Dec-15	153	0	47	115	25	1	1	4.2689	1	0
Bolt	4	19-Dec-15	154	0	25	115	25	1	2	4.1854	1	0
Bolt	4	19-Dec-15	155	0	47	115	25	1	1	4.202	1	0
Bolt	4	19-Dec-15	156	0	29	135	0	0	2	3.0483	1	0
Bolt	4	19-Dec-15	157	0	47	95	29	1	1	2.9316	1	1
Bolt	4	19-Dec-15	158	0	41	115	0	0	1	4.202	1	1
Bolt	4	19-Dec-15	159	0	29	115	0	0	2	3.9178	1	1
Bolt	4	19-Dec-15	160	0	47	115	0	0	1	5.7567	1	1
Bolt	4	19-Dec-15	161	0	47	115	25	1	1	2.9482	1	0
Bolt	4	19-Dec-15	162	0	55	115	25	1	1	4.386	1	0
Bolt	4	19-Dec-15	163	0	47	115	25	1	1	3.082	1	0
Bolt	4	19-Dec-15	164	0	35	115	0	0	1	3.8677	0	0
Bolt	4	19-Dec-15	164	1	35	115	0	0	2	3.8342	1	0
Bolt	4	19-Dec-15	165	0	35	115	0	0	1	3.9847	0	0
Bolt	4	19-Dec-15	165	1	35	115	0	0	2	7.4619	1	0
Bolt	4	19-Dec-15	166	0	55	115	25	1	1	3.1321	1	0
Bolt	4	19-Dec-15	167	0	41	95	29	1	1	2.8312	1	0
Bolt	4	19-Dec-15	168	0	41	115	25	1	1	3.1322	1	0
Bolt	4	19-Dec-15	169	0	29	115	0	0	2	7.2947	1	1
Bolt	4	19-Dec-15	170	0	35	115	25	1	2	3.5333	1	1
Bolt	4	19-Dec-15	171	0	55	135	0	0	1	5.1716	1	0
Bolt	4	19-Dec-15	172	0	29	115	25	1	2	4.202	1	1
Bolt	4	19-Dec-15	173	0	29	115	25	1	2	5.4558	1	0
Bolt	4	19-Dec-15	174	0	29	115	0	0	2	2.9148	1	0
Bolt	4	19-Dec-15	175	0	25	115	0	0	2	5.8069	1	0
Bolt	4	19-Dec-15	176	0	25	115	25	1	2	4.1352	1	0
Bolt	4	19-Dec-15	177	0	35	115	0	0	1	4.2355	0	0
Bolt	4	19-Dec-15	177	1	35	115	0	0	2	10.4375	1	0
Bolt	4	19-Dec-15	178	0	55	115	25	1	1	4.453	1	0
Bolt	4	19-Dec-15	179	0	35	95	21	1	1	3.7841	1	0
Bolt	4	19-Dec-15	180	0	41	115	25	1	1	3.6337	1	0
Bolt	4	19-Dec-15	181	0	25	135	0	0	2	8.9162	1	0
Bolt	4	19-Dec-15	182	0	47	115	25	1	2	4.6364	0	0
Bolt	4	19-Dec-15	182	1	47	115	25	1	1	3.8343	1	1
Bolt	4	19-Dec-15	183	0	35	115	25	1	2	3.8675	1	0
Bolt	4	19-Dec-15	184	0	29	115	25	1	2	3.6671	1	0
Bolt	4	19-Dec-15	185	0	25	115	25	1	2	3.8006	1	1
Bolt	4	19-Dec-15	186	0	47	135	0	0	1	6.3753	1	0
Bolt	4	19-Dec-15	187	0	35	115	0	0	1	4.3691	0	0
Bolt	4	19-Dec-15	187	1	35	115	0	0	2	10.3873	1	1
Bolt	4	19-Dec-15	188	0	55	115	25	1	1	5.4057	1	0
Bolt	4	19-Dec-15	189	0	47	115	0	0	1	4.1853	1	0
Bolt	4	19-Dec-15	190	0	55	115	0	0	1	3.9513	1	0
Bolt	4	19-Dec-15	191	0	55	115	25	1	1	3.1154	1	0
Bolt	4	19-Dec-15	192	0	55	135	21	1	1	4.7537	1	0
Bolt	4	19-Dec-15	193	0	25	115	0	0	2	9.4346	1	0
Bolt	4	19-Dec-15	194	0	47	95	21	1	1	4.8373	1	0
Bolt	4	19-Dec-15	195	0	35	95	0	0	2	6.0575	1	0
Bolt	4	19-Dec-15	196	0	29	115	25	1	2	5.2051	1	1
Bolt	4	19-Dec-15	197	0	35	115	25	1	1	3.2157	0	0
Bolt	4	19-Dec-15	197	1	35	115	25	1	2	6.5591	1	0
Bolt	4	19-Dec-15	198	0	55	115	25	1	1	4.6031	1	0
Bolt	4	19-Dec-15	199	0	35	115	25	1	2	4.5196	1	0
Bolt	4	19-Dec-15	200	0	55	95	29	1	1	4.8206	1	1
Bolt	4	19-Dec-15	201	0	55	115	25	1	1	3.9847	1	0
Bolt	4	19-Dec-15	202	0	29	115	25	1	2	4.3859	1	0
Bolt	4	19-Dec-15	203	0	25	115	0	0	2	4.3859	1	0
Bolt	4	19-Dec-15	204	0	25	115	25	1	2	6.1078	1	0
Bolt	4	19-Dec-15	205	0	47	135	21	1	1	4.9209	1	0
Bolt	4	19-Dec-15	206	0	55	115	25	1	1	2.8814	1	0
Bolt	4	19-Dec-15	207	0	25	115	25	1	2	6.1579	1	0
Bolt	4	19-Dec-15	208	0	41	115	0	0	1	4.6367	1	0
Bolt	4	19-Dec-15	209	0	55	115	0	0	1	7.5455	1	0
Bolt	4	19-Dec-15	210	0	25	115	0	0	2	4.72	1	1
Bolt	4	19-Dec-15	211	0	25	115	0	0	2	3.851	1	0
Bolt	4	19-Dec-15	212	0	29	95	0	0	2	4.5698	1	0
Bolt	4	19-Dec-15	213	0	29	115	25	1	2	4.8039	1	0
Bolt	4	19-Dec-15	214	0	55	115	0	0	1	5.623	1	0
Bolt	4	19-Dec-15	215	0	47	115	25	1	1	7.6625	1	0
Bolt	4	19-Dec-15	216	0	47	115	25	1	1	5.6731	1	0
Bolt	4	19-Dec-15	217	0	55	115	0	0	1	6.509	1	0
Bolt	4	19-Dec-15	218	0	35	115	0	0	2	5.7065	1	1
Bolt	4	19-Dec-15	219	0	41	115	25	1	1	4.2355	1	0
Bolt	4	19-Dec-15	220	0	47	115	0	0	1	2.3132	1	0
Bolt	4	19-Dec-15	221	0	41	115	25	1	2	5.6397	0	0
Bolt	4	19-Dec-15	221	1	41	115	25	1	1	23.1425	1	0
Bolt	4	19-Dec-15	222	0	25	115	25	1	2	8.2474	1	0
Bolt	4	19-Dec-15	223	0	47	115	25	1	1	5.6732	1	0
Bolt	4	19-Dec-15	224	0	41	115	25	1	1	4.8874	1	1
Bolt	4	19-Dec-15	225	0	47	115	0	0	1	4.2354	1	1
Bolt	4	19-Dec-15	226	0	41	115	0	0	1	3.1656	1	0
Bolt	4	19-Dec-15	227	0	29	115	25	1	2	3.851	1	0
Bolt	4	19-Dec-15	228	0	55	95	0	0	1	11.5575	1	0
Bolt	4	19-Dec-15	229	0	47	115	0	0	1	3.8844	1	0
Bolt	4	19-Dec-15	230	0	35	115	25	1	1	6.2747	0	0
Bolt	4	19-Dec-15	230	1	35	115	25	1	2	4.6869	1	0
Bolt	4	19-Dec-15	231	0	55	115	25	1	1	8.4983	1	0
Bolt	4	19-Dec-15	232	0	47	115	25	1	1	4.436	1	1
Bolt	4	19-Dec-15	233	0	29	95	29	1	2	5.5561	1	1
Bolt	4	19-Dec-15	234	0	35	115	25	1	2	5.974	1	1
Bolt	4	19-Dec-15	235	0	29	115	25	1	2	5.5896	1	0
Bolt	4	19-Dec-15	236	0	55	115	25	1	1	5.1382	1	0
Bolt	4	19-Dec-15	237	0	47	115	0	0	1	2.7978	1	1
Bolt	4	19-Dec-15	238	0	47	115	0	0	1	3.1823	1	0
Bolt	4	19-Dec-15	239	0	35	115	25	1	2	6.0242	1	1
Bolt	4	19-Dec-15	240	0	47	95	0	0	1	5.2051	1	1
Bolt	4	19-Dec-15	241	0	47	135	21	1	1	2.9816	1	0
Bolt	4	19-Dec-15	242	0	47	95	29	1	1	3.1322	1	0
Bolt	4	19-Dec-15	243	0	29	135	29	1	2	6.0409	1	0
Bolt	4	19-Dec-15	244	0	25	115	0	0	2	3.8175	1	0
Bolt	4	19-Dec-15	245	0	47	115	0	0	1	2.9816	1	0
Bolt	4	19-Dec-15	246	0	41	115	0	0	2	4.4695	0	0
Bolt	4	19-Dec-15	246	1	41	115	0	0	1	5.3723	1	0
Bolt	4	19-Dec-15	247	0	41	115	0	0	1	3.1154	1	0
Bolt	4	19-Dec-15	248	0	29	95	21	1	1	4.9878	1	0
Bolt	4	19-Dec-15	249	0	47	115	0	0	1	5.205	1	1
Bolt	4	19-Dec-15	250	0	25	115	0	0	2	4.7704	1	0
Bolt	4	19-Dec-15	251	0	25	115	0	0	2	5.0546	1	0
Bolt	4	19-Dec-15	252	0	25	135	29	1	2	20.2504	1	0
Bolt	4	19-Dec-15	253	0	35	115	0	0	2	3.5668	1	0
Bolt	4	19-Dec-15	254	0	41	115	0	0	1	2.9817	1	0
Bolt	4	19-Dec-15	255	0	41	95	29	1	1	3.1489	1	0
Bolt	4	19-Dec-15	256	0	25	115	25	1	2	4.0181	1	1
Bolt	4	19-Dec-15	257	0	25	115	0	0	2	4.7036	1	0
Bolt	4	19-Dec-15	258	0	55	115	0	0	1	3.4832	1	0
Bolt	4	19-Dec-15	259	0	41	135	0	0	1	5.0378	1	0
Bolt	4	19-Dec-15	260	0	47	115	25	1	1	3.8342	1	0
Bolt	4	19-Dec-15	261	0	55	115	0	0	1	4.2856	1	0
Bolt	4	19-Dec-15	262	0	35	135	21	1	2	10.1532	1	0
Bolt	4	19-Dec-15	263	0	55	115	0	0	1	3.0485	1	1
Bolt	4	19-Dec-15	264	0	41	115	25	1	1	2.9649	1	0
Bolt	4	19-Dec-15	265	0	29	135	21	1	2	5.2218	1	1
Bolt	4	19-Dec-15	266	0	35	115	0	0	2	3.8008	1	0
Bolt	4	19-Dec-15	267	0	55	115	0	0	1	3.8008	1	0
Bolt	4	19-Dec-15	268	0	35	115	0	0	2	4.2689	1	0
Bolt	4	19-Dec-15	269	0	29	115	0	0	2	4.2355	1	0
Bolt	4	19-Dec-15	270	0	25	115	0	0	2	3.6838	1	0
Bolt	4	19-Dec-15	271	0	41	115	0	0	1	4.4862	1	0
Bolt	4	19-Dec-15	272	0	29	115	0	0	2	4.3522	1	0
Bolt	4	19-Dec-15	273	0	35	115	0	0	2	5.4725	1	0
Bolt	4	19-Dec-15	274	0	29	115	0	0	2	4.3024	1	0
Bolt	4	19-Dec-15	275	0	25	115	25	1	2	12.6107	1	1
Bolt	4	19-Dec-15	276	0	41	115	0	0	1	3.0486	1	1
Bolt	4	19-Dec-15	277	0	55	115	25	1	1	2.9315	1	0
Bolt	4	19-Dec-15	278	0	41	115	25	1	2	4.9373	0	0
Bolt	4	19-Dec-15	278	1	41	115	25	1	1	3.6169	1	0
Bolt	4	19-Dec-15	279	0	41	115	25	1	1	4.4528	1	0
Bolt	4	19-Dec-15	280	0	35	115	25	1	2	3.4666	1	1
Bolt	4	19-Dec-15	281	0	47	115	0	0	1	6.4087	1	0
Bolt	4	19-Dec-15	282	0	25	115	25	1	2	3.7339	1	0
Bolt	4	19-Dec-15	283	0	55	115	0	0	1	5.3054	1	1
Bolt	4	19-Dec-15	284	0	29	115	25	1	2	5.7902	1	0
Bolt	4	19-Dec-15	285	0	29	115	25	1	2	5.9239	1	0
Bolt	4	19-Dec-15	286	0	55	115	25	1	1	8.5485	1	1
Bolt	4	19-Dec-15	287	0	41	115	25	1	1	7.7294	1	0
Bolt	4	19-Dec-15	288	0	35	115	0	0	2	6.3418	1	1
Bolt	4	19-Dec-15	289	0	35	95	29	1	1	5.2386	1	1
Bolt	4	19-Dec-15	290	0	35	115	0	0	1	3.3999	0	0
Bolt	4	19-Dec-15	290	1	35	115	0	0	2	9.752	1	1
Bolt	4	19-Dec-15	291	0	55	135	29	1	1	7.0774	1	1
Bolt	4	19-Dec-15	292	0	25	95	0	0	2	5.1214	1	1
Bolt	4	19-Dec-15	293	0	47	115	25	1	1	3.3494	1	1
Bolt	4	19-Dec-15	294	0	25	115	0	0	2	7.512	1	0
Bolt	4	19-Dec-15	295	0	25	115	0	0	2	2.6975	1	0
Bolt	4	19-Dec-15	296	0	47	115	0	0	1	5.5227	1	0
Bolt	4	19-Dec-15	297	0	29	135	21	1	2	6.1245	1	0
Bolt	4	19-Dec-15	298	0	25	115	25	1	2	4.085	1	0
Bolt	4	19-Dec-15	299	0	25	135	21	1	2	14.5501	1	0
Bolt	4	19-Dec-15	300	0	47	115	0	0	1	3.5166	1	0
Bolt	4	19-Dec-15	301	0	55	115	25	1	1	3.8677	1	1
Bolt	4	19-Dec-15	302	0	55	95	29	1	1	4.0683	1	0
Bolt	4	19-Dec-15	303	0	29	115	25	1	2	4.1017	1	0
Bolt	4	19-Dec-15	304	0	41	115	25	1	1	3.8176	1	0
Bolt	4	19-Dec-15	305	0	47	135	29	1	1	3.6336	1	0
Bolt	4	19-Dec-15	306	0	47	115	25	1	1	6.3584	1	1
Bolt	4	19-Dec-15	307	0	47	115	25	1	1	3.6005	1	0
Bolt	4	19-Dec-15	308	0	47	115	25	1	1	4.7704	1	0
Bolt	4	19-Dec-15	309	0	35	115	25	1	2	4.8543	1	0
Bolt	4	19-Dec-15	310	0	55	115	25	1	1	4.0516	1	1
Bolt	4	19-Dec-15	311	0	55	115	0	0	1	2.8479	1	0
Bolt	4	19-Dec-15	312	0	47	115	0	0	1	5.0546	1	1
Bolt	4	19-Dec-15	313	0	35	115	0	0	1	2.3799	0	0
Bolt	4	19-Dec-15	313	1	35	115	0	0	2	4.6701	1	1
Bolt	4	19-Dec-15	314	0	41	115	25	1	1	3.3996	1	1
Bolt	4	19-Dec-15	315	0	47	95	0	0	1	4.7369	1	1
Bolt	4	19-Dec-15	316	0	47	115	0	0	1	4.1017	1	0
Bolt	4	19-Dec-15	317	0	25	115	0	0	2	3.8008	1	0
Bolt	4	19-Dec-15	318	0	29	115	0	0	2	3.9847	1	1
Bolt	4	19-Dec-15	319	0	35	115	25	1	1	8.2643	0	0
Bolt	4	19-Dec-15	319	1	35	115	25	1	2	6.9603	1	0
Bolt	4	19-Dec-15	320	0	55	115	25	1	1	2.7644	1	0
Bolt	4	19-Dec-15	321	0	35	115	25	1	2	4.1184	1	0
Bolt	4	19-Dec-15	322	0	35	115	25	1	2	6.5593	1	1
Bolt	4	19-Dec-15	323	0	29	115	0	0	2	3.8345	1	0
Bolt	4	19-Dec-15	324	0	55	115	25	1	1	9.4679	1	0
Bolt	4	19-Dec-15	325	0	47	115	25	1	1	3.3662	1	0
Bolt	4	19-Dec-15	326	0	55	115	0	0	1	5.3054	1	0
Bolt	4	19-Dec-15	327	0	41	115	0	0	1	4.3358	1	0
Bolt	4	19-Dec-15	328	0	55	115	0	0	1	6.0411	1	0
Bolt	4	19-Dec-15	329	0	25	115	0	0	2	4.6032	1	1
Bolt	4	19-Dec-15	330	0	55	95	21	1	1	3.8008	1	0
Bolt	4	19-Dec-15	331	0	55	115	0	0	1	2.4802	1	1
Bolt	4	19-Dec-15	332	0	47	115	0	0	1	8.3313	1	1
Bolt	4	19-Dec-15	333	0	35	115	0	0	2	10.2703	1	0
Bolt	4	19-Dec-15	334	0	47	115	25	1	1	3.8342	1	0
Bolt	4	19-Dec-15	335	0	55	115	25	1	1	3.8343	1	0
Bolt	4	19-Dec-15	336	0	47	115	25	1	2	4.8875	0	0
Bolt	4	19-Dec-15	336	1	47	115	25	1	1	2.8145	1	0
Bolt	4	19-Dec-15	337	0	29	115	0	0	2	7.2445	1	0
Bolt	4	19-Dec-15	338	0	47	115	25	1	1	3.9847	1	0
Bolt	4	19-Dec-15	339	0	55	135	21	1	1	3.199	1	1
Bolt	4	19-Dec-15	340	0	41	115	25	1	1	3.1655	1	0
Bolt	4	19-Dec-15	341	0	35	115	0	0	1	3.8509	0	0
Bolt	4	19-Dec-15	341	1	35	115	0	0	2	5.1549	1	0
Bolt	4	19-Dec-15	342	0	47	95	21	1	1	5.3555	1	0
Bolt	4	19-Dec-15	343	0	55	115	25	1	1	4.2856	1	0
Bolt	4	19-Dec-15	344	0	25	115	0	0	2	4.1519	1	0
Bolt	4	19-Dec-15	345	0	35	115	25	1	1	6.8263	0	0
Bolt	4	19-Dec-15	345	1	35	115	25	1	2	4.854	1	1
Bolt	4	19-Dec-15	346	0	55	115	0	0	1	4.0014	1	1
Bolt	4	19-Dec-15	347	0	29	115	25	1	2	6.2582	1	0
Bolt	4	19-Dec-15	348	0	35	115	25	1	1	4.3524	0	0
Bolt	4	19-Dec-15	348	1	35	115	25	1	2	5.8737	1	0
Bolt	4	19-Dec-15	349	0	29	115	0	0	2	4.1352	1	0
Bolt	4	19-Dec-15	350	0	47	115	25	1	1	5.7066	1	1
Bolt	4	19-Dec-15	351	0	41	115	25	1	1	5.8403	1	0
Bolt	4	19-Dec-15	352	0	55	115	25	1	1	3.9847	1	0
Bolt	4	19-Dec-15	353	0	25	95	29	1	2	6.7932	1	0
Bolt	4	19-Dec-15	354	0	35	135	0	0	2	4.9209	1	0
Bolt	4	19-Dec-15	355	0	41	115	25	1	1	3.3662	1	0
Bolt	4	19-Dec-15	356	0	29	95	29	1	2	8.1972	1	0
Bolt	4	19-Dec-15	357	0	41	135	0	0	2	3.7339	1	0
Bolt	4	19-Dec-15	358	0	29	115	25	1	2	5.6899	1	0
Bolt	4	19-Dec-15	359	0	41	115	25	1	1	3.3662	1	0
Bolt	4	19-Dec-15	360	0	47	135	29	1	1	5.74	1	1
Bolt	5	22-Dec-15	1	0	35	115	0	0	1	6.7292	0	0
Bolt	5	22-Dec-15	1	1	35	115	0	0	2	4.5029	1	1
Bolt	5	22-Dec-15	2	0	35	115	0	0	2	6.7602	1	0
Bolt	5	22-Dec-15	3	0	55	115	0	0	1	2.597	1	0
Bolt	5	22-Dec-15	4	0	35	135	0	0	2	4.8874	1	0
Bolt	5	22-Dec-15	5	0	55	95	0	0	2	8.7658	1	1
Bolt	5	22-Dec-15	6	0	41	115	0	0	2	13.7642	0	0
Bolt	5	22-Dec-15	6	1	41	115	0	0	1	31.9523	1	0
Bolt	5	22-Dec-15	7	0	47	115	0	0	1	6.7263	1	0
Bolt	5	22-Dec-15	8	0	29	115	25	1	2	6.1579	1	0
Bolt	5	22-Dec-15	9	0	41	115	0	0	1	14.4495	1	1
Bolt	5	22-Dec-15	10	0	41	115	25	1	1	5.1717	1	0
Bolt	5	22-Dec-15	11	0	35	115	25	1	2	3.8844	1	0
Bolt	5	22-Dec-15	12	0	35	95	21	1	1	9.05	1	0
Bolt	5	22-Dec-15	13	0	25	115	25	1	2	3.1656	1	1
Bolt	5	22-Dec-15	14	0	41	115	25	1	1	4.8707	1	0
Bolt	5	22-Dec-15	15	0	29	115	25	1	2	7.1776	1	0
Bolt	5	22-Dec-15	16	0	25	135	21	1	2	5.857	1	1
Bolt	5	22-Dec-15	17	0	29	115	25	1	2	4.2522	1	0
Bolt	5	22-Dec-15	18	0	25	95	21	1	2	3.6169	1	1
Bolt	5	22-Dec-15	19	0	29	115	0	0	2	6.2081	1	0
Bolt	5	22-Dec-15	20	0	25	95	0	0	2	3.1152	1	0
Bolt	5	22-Dec-15	21	0	41	95	21	1	1	4.9878	1	0
Bolt	5	22-Dec-15	22	0	25	115	25	1	2	4.202	1	0
Bolt	5	22-Dec-15	23	0	29	115	0	0	2	5.322	1	0
Bolt	5	22-Dec-15	24	0	47	115	25	1	1	3.6169	1	0
Bolt	5	22-Dec-15	25	0	41	115	25	1	1	4.3357	1	0
Bolt	5	22-Dec-15	26	0	25	135	29	1	2	6.1919	1	0
Bolt	5	22-Dec-15	27	0	41	115	0	0	1	7.9299	1	0
Bolt	5	22-Dec-15	28	0	25	115	25	1	2	6.2411	1	0
Bolt	5	22-Dec-15	29	0	25	115	0	0	2	7.1108	1	0
Bolt	5	22-Dec-15	30	0	35	115	25	1	1	4.7036	0	0
Bolt	5	22-Dec-15	30	1	35	115	25	1	2	6.0911	1	1
Bolt	5	22-Dec-15	31	0	55	95	21	1	1	3.3327	1	0
Bolt	5	22-Dec-15	32	0	47	115	25	1	1	3.6003	1	0
Bolt	5	22-Dec-15	33	0	55	115	0	0	1	4.8039	1	0
Bolt	5	22-Dec-15	34	0	25	115	0	0	2	7.4452	1	0
Bolt	5	22-Dec-15	35	0	55	135	0	0	1	4.4194	1	0
Bolt	5	22-Dec-15	36	0	25	115	0	0	1	5.623	0	0
Bolt	5	22-Dec-15	36	1	25	115	0	0	2	3.1991	1	1
Bolt	5	22-Dec-15	37	0	25	115	25	1	1	25.5998	0	0
Bolt	5	22-Dec-15	37	1	25	115	25	1	2	33.5742	1	0
Bolt	5	22-Dec-15	38	0	55	115	25	1	1	3.55	1	0
Bolt	5	22-Dec-15	39	0	41	115	0	0	1	3.9677	1	1
Bolt	5	22-Dec-15	40	0	29	115	25	1	2	3.7674	1	1
Bolt	5	22-Dec-15	41	0	25	115	25	1	2	3.734	1	0
Bolt	5	22-Dec-15	42	0	41	115	0	0	1	4.1017	1	1
Bolt	5	22-Dec-15	43	0	35	115	0	0	2	3.3662	1	0
Bolt	5	22-Dec-15	44	0	41	135	29	1	1	3.3997	1	0
Bolt	5	22-Dec-15	45	0	55	115	25	1	1	2.9151	1	0
Bolt	5	22-Dec-15	46	0	41	115	25	1	1	5.5561	1	0
Bolt	5	22-Dec-15	47	0	29	135	29	1	2	4.0182	1	0
Bolt	5	22-Dec-15	48	0	41	115	0	0	2	5.4895	0	0
Bolt	5	22-Dec-15	48	1	41	115	0	0	1	4.1018	1	1
Bolt	5	22-Dec-15	49	0	47	115	0	0	1	3.8845	1	1
Bolt	5	22-Dec-15	50	0	29	115	25	1	2	5.8065	1	0
Bolt	5	22-Dec-15	51	0	41	115	0	0	1	3.4835	1	0
Bolt	5	22-Dec-15	52	0	29	115	25	1	2	3.784	1	0
Bolt	5	22-Dec-15	53	0	35	115	0	0	1	4.4862	0	0
Bolt	5	22-Dec-15	53	1	35	115	0	0	2	8.381	1	0
Bolt	5	22-Dec-15	54	0	35	115	25	1	2	5.9072	1	0
Bolt	5	22-Dec-15	55	0	41	135	21	1	2	3.6337	1	0
Bolt	5	22-Dec-15	56	0	25	115	25	1	2	6.2081	1	0
Bolt	5	22-Dec-15	57	0	47	115	25	1	1	4.085	1	0
Bolt	5	22-Dec-15	58	0	47	115	0	0	1	4.6032	1	0
Bolt	5	22-Dec-15	59	0	55	115	0	0	1	2.7978	1	1
Bolt	5	22-Dec-15	60	0	35	115	25	1	2	4.5865	1	0
Bolt	5	22-Dec-15	61	0	47	135	0	0	1	5.6231	1	0
Bolt	5	22-Dec-15	62	0	29	135	0	0	2	12.4603	1	0
Bolt	5	22-Dec-15	63	0	29	115	25	1	2	4.3024	1	1
Bolt	5	22-Dec-15	64	0	29	115	0	0	2	4.5862	1	0
Bolt	5	22-Dec-15	65	0	55	135	29	1	1	4.269	1	1
Bolt	5	22-Dec-15	66	0	55	115	0	0	1	2.8985	1	0
Bolt	5	22-Dec-15	67	0	35	135	29	1	2	3.9178	1	0
Bolt	5	22-Dec-15	68	0	35	135	29	1	2	8.2308	1	0
Bolt	5	22-Dec-15	69	0	25	115	0	0	2	3.968	1	0
Bolt	5	22-Dec-15	70	0	35	95	0	0	1	4.3358	1	0
Bolt	5	22-Dec-15	71	0	55	115	0	0	1	3.4665	1	0
Bolt	5	22-Dec-15	72	0	47	115	0	0	1	3.3828	1	0
Bolt	5	22-Dec-15	73	0	29	115	25	1	2	38.6226	1	0
Bolt	5	22-Dec-15	74	0	35	115	25	1	2	16.5894	1	0
Bolt	5	22-Dec-15	75	0	41	115	0	0	1	5.0713	1	1
Bolt	5	22-Dec-15	76	0	55	115	25	1	1	4.5531	1	0
Bolt	5	22-Dec-15	77	0	47	115	0	0	2	6.1579	0	0
Bolt	5	22-Dec-15	77	1	47	115	0	0	1	4.5866	1	0
Bolt	5	22-Dec-15	78	0	41	115	0	0	1	8.8995	1	0
Bolt	5	22-Dec-15	79	0	29	95	21	1	2	15.2353	1	0
Bolt	5	22-Dec-15	80	0	25	115	25	1	2	6.8601	1	1
Bolt	5	22-Dec-15	81	0	25	115	25	1	2	6.4922	1	0
Bolt	5	22-Dec-15	82	0	55	115	25	1	1	4.7035	1	1
Bolt	5	22-Dec-15	83	0	25	115	0	0	2	3.968	1	0
Bolt	5	22-Dec-15	84	0	35	115	0	0	1	3.7005	0	0
Bolt	5	22-Dec-15	84	1	35	115	0	0	2	7.8129	1	0
Bolt	5	22-Dec-15	85	0	47	115	0	0	1	4.6032	1	0
Bolt	5	22-Dec-15	86	0	41	115	25	1	1	4.319	1	0
Bolt	5	22-Dec-15	87	0	29	115	0	0	2	5.6731	1	0
Bolt	5	22-Dec-15	88	0	35	115	0	0	1	4.6032	0	0
Bolt	5	22-Dec-15	88	1	35	115	0	0	2	7.0941	1	1
Bolt	5	22-Dec-15	89	0	35	115	25	1	2	4.3525	1	0
Bolt	5	22-Dec-15	90	0	35	115	0	0	1	8.2476	0	0
Bolt	5	22-Dec-15	90	1	35	115	0	0	2	9.3843	1	0
Bolt	5	22-Dec-15	91	0	41	95	0	0	1	9.7186	1	0
Bolt	5	22-Dec-15	92	0	55	115	0	0	1	4.7206	1	1
Bolt	5	22-Dec-15	93	0	25	115	25	1	2	11.8083	1	0
Bolt	5	22-Dec-15	94	0	29	115	0	0	2	5.8236	1	0
Bolt	5	22-Dec-15	95	0	55	115	0	0	1	5.3388	1	0
Bolt	5	22-Dec-15	96	0	55	115	25	1	1	4.7704	1	0
Bolt	5	22-Dec-15	97	0	29	115	0	0	2	6.4087	1	0
Bolt	5	22-Dec-15	98	0	41	115	25	1	2	6.1579	0	0
Bolt	5	22-Dec-15	98	1	41	115	25	1	1	4.4698	1	0
Bolt	5	22-Dec-15	99	0	25	115	0	0	2	6.1412	1	0
Bolt	5	22-Dec-15	100	0	35	115	25	1	2	11.0226	1	1
Bolt	5	22-Dec-15	101	0	29	115	0	0	2	3.6504	1	1
Bolt	5	22-Dec-15	102	0	41	115	0	0	1	3.45	1	0
Bolt	5	22-Dec-15	103	0	29	115	0	0	2	7.4619	1	0
Bolt	5	22-Dec-15	104	0	47	115	25	1	1	6.4087	1	1
Bolt	5	22-Dec-15	105	0	29	115	0	0	2	13.0788	1	0
Bolt	5	22-Dec-15	106	0	35	135	21	1	2	4.5363	1	0
Bolt	5	22-Dec-15	107	0	35	115	0	0	1	4.3525	0	0
Bolt	5	22-Dec-15	107	1	35	115	0	0	2	10.4207	1	1
Bolt	5	22-Dec-15	108	0	35	115	25	1	1	13.9815	0	0
Bolt	5	22-Dec-15	108	1	35	115	25	1	2	6.0409	1	0
Bolt	5	22-Dec-15	109	0	25	115	25	1	2	4.6366	1	1
Bolt	5	22-Dec-15	110	0	29	115	0	0	2	4.971	1	0
Bolt	5	22-Dec-15	111	0	25	135	0	0	2	6.1579	1	0
Bolt	5	22-Dec-15	112	0	29	115	0	0	2	8.5317	1	0
Bolt	5	22-Dec-15	113	0	35	115	25	1	1	8.2642	0	0
Bolt	5	22-Dec-15	113	1	35	115	25	1	2	8.3312	1	1
Bolt	5	22-Dec-15	114	0	29	115	25	1	2	5.0546	1	0
Bolt	5	22-Dec-15	115	0	35	95	29	1	1	5.1047	1	1
Bolt	5	22-Dec-15	116	0	41	115	0	0	1	4.3191	1	0
Bolt	5	22-Dec-15	117	0	47	115	0	0	1	2.7309	1	0
Bolt	5	22-Dec-15	118	0	25	115	25	1	2	6.6427	1	0
Bolt	5	22-Dec-15	119	0	29	115	0	0	2	7.7627	1	0
Bolt	5	22-Dec-15	120	0	41	115	25	1	1	3.7005	1	0
Bolt	5	22-Dec-15	121	0	29	115	0	0	2	5.0379	1	0
Bolt	5	22-Dec-15	122	0	35	115	0	0	1	5.6731	0	0
Bolt	5	22-Dec-15	122	1	35	115	0	0	2	7.0607	1	0
Bolt	5	22-Dec-15	123	0	41	115	0	0	1	10.705	1	0
Bolt	5	22-Dec-15	124	0	25	115	0	0	2	7.044	1	0
Bolt	5	22-Dec-15	125	0	41	95	21	1	1	5.3722	1	1
Bolt	5	22-Dec-15	126	0	41	115	25	1	1	3.2994	1	0
Bolt	5	22-Dec-15	127	0	41	115	0	0	1	4.8874	1	1
Bolt	5	22-Dec-15	128	0	25	115	0	0	2	5.6397	1	1
Bolt	5	22-Dec-15	129	0	47	115	25	1	1	3.0652	1	0
Bolt	5	22-Dec-15	130	0	35	115	25	1	2	9.8524	1	0
Bolt	5	22-Dec-15	131	0	41	115	0	0	1	5.8739	1	0
Bolt	5	22-Dec-15	132	0	25	115	25	1	2	5.1382	1	0
Bolt	5	22-Dec-15	133	0	25	115	25	1	2	5.623	1	0
Bolt	5	22-Dec-15	134	0	35	115	0	0	1	6.4755	0	0
Bolt	5	22-Dec-15	134	1	35	115	0	0	2	4.9376	1	0
Bolt	5	22-Dec-15	135	0	25	95	21	1	2	6.8433	1	0
Bolt	5	22-Dec-15	136	0	41	115	25	1	1	4.1854	1	0
Bolt	5	22-Dec-15	137	0	47	115	0	0	1	4.1349	1	0
Bolt	5	22-Dec-15	138	0	55	115	0	0	1	3.7005	1	0
Bolt	5	22-Dec-15	139	0	55	115	0	0	1	3.5166	1	0
Bolt	5	22-Dec-15	140	0	41	135	29	1	1	3.5501	1	0
Bolt	5	22-Dec-15	141	0	41	115	0	0	1	5.6397	1	0
Bolt	5	22-Dec-15	142	0	55	115	0	0	1	4.5698	1	0
Bolt	5	22-Dec-15	143	0	29	95	0	0	2	4.1018	1	0
Bolt	5	22-Dec-15	144	0	29	115	25	1	1	5.6732	0	0
Bolt	5	22-Dec-15	144	1	29	115	25	1	2	6.5926	1	0
Bolt	5	22-Dec-15	145	0	25	115	0	0	2	3.5835	1	0
Bolt	5	22-Dec-15	146	0	29	115	25	1	2	4.7871	1	1
Bolt	5	22-Dec-15	147	0	29	115	0	0	2	3.7173	1	0
Bolt	5	22-Dec-15	148	0	41	95	0	0	1	3.6336	1	0
Bolt	5	22-Dec-15	149	0	25	115	25	1	2	8.147	1	0
Bolt	5	22-Dec-15	150	0	25	95	29	1	2	6.1077	1	0
Bolt	5	22-Dec-15	151	0	47	115	0	0	1	3.7841	1	0
Bolt	5	22-Dec-15	152	0	41	135	21	1	1	5.0212	1	0
Bolt	5	22-Dec-15	153	0	47	115	25	1	1	4.3355	1	0
Bolt	5	22-Dec-15	154	0	25	115	25	1	2	5.439	1	0
Bolt	5	22-Dec-15	155	0	47	115	25	1	1	5.6899	1	0
Bolt	5	22-Dec-15	156	0	29	135	0	0	2	21.5543	1	0
Bolt	5	22-Dec-15	157	0	47	95	29	1	1	7.0105	1	1
Bolt	5	22-Dec-15	158	0	41	115	0	0	2	3.734	0	0
Bolt	5	22-Dec-15	158	1	41	115	0	0	1	18.5787	1	1
Bolt	5	22-Dec-15	159	0	29	115	0	0	2	7.3279	1	1
Bolt	5	22-Dec-15	160	0	47	115	0	0	1	6.3251	1	1
Bolt	5	22-Dec-15	161	0	47	115	25	1	1	3.0987	1	0
Bolt	5	22-Dec-15	162	0	55	115	25	1	1	2.9315	1	0
Bolt	5	22-Dec-15	163	0	47	115	25	1	1	3.5833	1	0
Bolt	5	22-Dec-15	164	0	35	115	0	0	1	6.8935	0	0
Bolt	5	22-Dec-15	164	1	35	115	0	0	2	5.7066	1	0
Bolt	5	22-Dec-15	165	0	35	115	0	0	1	3.4498	0	0
Bolt	5	22-Dec-15	165	1	35	115	0	0	2	8.1807	1	0
Bolt	5	22-Dec-15	166	0	55	115	25	1	1	3.0653	1	0
Bolt	5	22-Dec-15	167	0	41	95	29	1	1	4.6701	1	0
Bolt	5	22-Dec-15	168	0	41	115	25	1	2	5.5227	0	0
Bolt	5	22-Dec-15	168	1	41	115	25	1	1	13.3129	1	0
Bolt	5	22-Dec-15	169	0	29	115	0	0	2	3.1823	1	1
Bolt	5	22-Dec-15	170	0	35	115	25	1	2	6.1412	1	1
Bolt	5	22-Dec-15	171	0	55	135	0	0	1	3.7841	1	0
Bolt	5	22-Dec-15	172	0	29	115	25	1	2	6.0746	1	1
Bolt	5	22-Dec-15	173	0	29	115	25	1	2	4.2355	1	0
Bolt	5	22-Dec-15	174	0	29	115	0	0	2	3.8844	1	0
Bolt	5	22-Dec-15	175	0	25	115	0	0	2	3.2993	1	0
Bolt	5	22-Dec-15	176	0	25	115	25	1	2	6.7096	1	0
Bolt	5	22-Dec-15	177	0	35	115	0	0	2	4.6532	1	0
Bolt	5	22-Dec-15	178	0	55	115	25	1	1	3.3996	1	0
Bolt	5	22-Dec-15	179	0	35	95	21	1	2	7.9132	1	0
Bolt	5	22-Dec-15	180	0	41	115	25	1	1	4.1352	1	0
Bolt	5	22-Dec-15	181	0	25	135	0	0	2	6.4421	1	0
Bolt	5	22-Dec-15	182	0	47	115	25	1	1	5.4391	1	1
Bolt	5	22-Dec-15	183	0	35	115	25	1	2	6.091	1	0
Bolt	5	22-Dec-15	184	0	29	115	25	1	2	3.4163	1	0
Bolt	5	22-Dec-15	185	0	25	115	25	1	2	4.2692	1	1
Bolt	5	22-Dec-15	186	0	47	135	0	0	1	3.55	1	0
Bolt	5	22-Dec-15	187	0	35	115	0	0	1	5.4725	0	0
Bolt	5	22-Dec-15	187	1	35	115	0	0	2	8.7156	1	1
Bolt	5	22-Dec-15	188	0	55	115	25	1	1	5.3889	1	0
Bolt	5	22-Dec-15	189	0	47	115	0	0	1	6.5758	1	0
Bolt	5	22-Dec-15	190	0	55	115	0	0	1	5.3555	1	0
Bolt	5	22-Dec-15	191	0	55	115	25	1	1	3.0151	1	0
Bolt	5	22-Dec-15	192	0	55	135	21	1	1	3.4833	1	0
Bolt	5	22-Dec-15	193	0	25	115	0	0	2	3.3996	1	0
Bolt	5	22-Dec-15	194	0	47	95	21	1	1	3.9011	1	0
Bolt	5	22-Dec-15	195	0	35	95	0	0	1	2.8312	1	0
Bolt	5	22-Dec-15	196	0	29	115	25	1	2	3.6838	1	1
Bolt	5	22-Dec-15	197	0	35	115	25	1	2	3.7507	1	0
Bolt	5	22-Dec-15	198	0	55	115	25	1	1	3.0486	1	0
Bolt	5	22-Dec-15	199	0	35	115	25	1	2	4.0851	1	0
Bolt	5	22-Dec-15	200	0	55	95	29	1	1	3.9513	1	1
Bolt	5	22-Dec-15	201	0	55	115	25	1	1	3.7841	1	0
Bolt	5	22-Dec-15	202	0	29	115	25	1	2	4.5531	1	0
Bolt	5	22-Dec-15	203	0	25	115	0	0	2	4.4528	1	0
Bolt	5	22-Dec-15	204	0	25	115	25	1	2	6.5592	1	0
Bolt	5	22-Dec-15	205	0	47	135	21	1	1	5.8573	1	0
Bolt	5	22-Dec-15	206	0	55	115	25	1	1	4.1518	1	0
Bolt	5	22-Dec-15	207	0	25	115	25	1	2	4.4194	1	0
Bolt	5	22-Dec-15	208	0	41	115	0	0	1	4.7368	1	0
Bolt	5	22-Dec-15	209	0	55	115	0	0	1	6.9938	1	0
Bolt	5	22-Dec-15	210	0	25	115	0	0	2	4.0347	1	1
Bolt	5	22-Dec-15	211	0	25	115	0	0	2	2.9315	1	0
Bolt	5	22-Dec-15	212	0	29	95	0	0	2	4.854	1	0
Bolt	5	22-Dec-15	213	0	29	115	25	1	2	4.62	1	0
Bolt	5	22-Dec-15	214	0	55	115	0	0	1	3.7674	1	0
Bolt	5	22-Dec-15	215	0	47	115	25	1	2	4.2188	0	0
Bolt	5	22-Dec-15	215	1	47	115	25	1	1	5.4725	1	0
Bolt	5	22-Dec-15	216	0	47	115	25	1	1	3.8175	1	0
Bolt	5	22-Dec-15	217	0	55	115	0	0	1	5.3722	1	0
Bolt	5	22-Dec-15	218	0	35	115	0	0	1	6.6259	0	0
Bolt	5	22-Dec-15	218	1	35	115	0	0	2	3.5668	1	1
Bolt	5	22-Dec-15	219	0	41	115	25	1	1	5.339	1	0
Bolt	5	22-Dec-15	220	0	47	115	0	0	1	4.2521	1	0
Bolt	5	22-Dec-15	221	0	41	115	25	1	1	3.8175	1	0
Bolt	5	22-Dec-15	222	0	25	115	25	1	2	11.9588	1	0
Bolt	5	22-Dec-15	223	0	47	115	25	1	1	4.971	1	0
Bolt	5	22-Dec-15	224	0	41	115	25	1	1	4.4194	1	1
Bolt	5	22-Dec-15	225	0	47	115	0	0	1	4.5197	1	1
Bolt	5	22-Dec-15	226	0	41	115	0	0	1	4.9042	1	0
Bolt	5	22-Dec-15	227	0	29	115	25	1	2	7.8965	1	0
Bolt	5	22-Dec-15	228	0	55	95	0	0	1	3.0819	1	0
Bolt	5	22-Dec-15	229	0	47	115	0	0	1	3.1488	1	0
Bolt	5	22-Dec-15	230	0	35	115	25	1	2	3.7507	1	0
Bolt	5	22-Dec-15	231	0	55	115	25	1	1	4.4862	1	0
Bolt	5	22-Dec-15	232	0	47	115	25	1	1	4.3191	1	1
Bolt	5	22-Dec-15	233	0	29	95	29	1	2	4.6199	1	1
Bolt	5	22-Dec-15	234	0	35	115	25	1	2	4.1853	1	1
Bolt	5	22-Dec-15	235	0	29	115	25	1	2	6.1412	1	0
Bolt	5	22-Dec-15	236	0	55	115	25	1	2	7.278	0	0
Bolt	5	22-Dec-15	236	1	55	115	25	1	1	4.603	1	0
Bolt	5	22-Dec-15	237	0	47	115	0	0	1	4.2187	1	1
Bolt	5	22-Dec-15	238	0	47	115	0	0	1	2.6474	1	0
Bolt	5	22-Dec-15	239	0	35	115	25	1	2	3.4164	1	1
Bolt	5	22-Dec-15	240	0	47	95	0	0	1	14.6836	1	1
Bolt	5	22-Dec-15	241	0	47	135	21	1	2	6.9436	1	0
Bolt	5	22-Dec-15	242	0	47	95	29	1	1	4.8206	1	0
Bolt	5	22-Dec-15	243	0	29	135	29	1	2	3.8007	1	0
Bolt	5	22-Dec-15	244	0	25	115	0	0	2	4.4528	1	0
Bolt	5	22-Dec-15	245	0	47	115	0	0	1	3.9346	1	0
Bolt	5	22-Dec-15	246	0	41	115	0	0	1	3.8844	1	0
Bolt	5	22-Dec-15	247	0	41	115	0	0	2	6.626	0	0
Bolt	5	22-Dec-15	247	1	41	115	0	0	1	3.6838	1	0
Bolt	5	22-Dec-15	248	0	29	95	21	1	2	4.5197	1	0
Bolt	5	22-Dec-15	249	0	47	115	0	0	1	3.2826	1	1
Bolt	5	22-Dec-15	250	0	25	115	0	0	2	7.0105	1	0
Bolt	5	22-Dec-15	251	0	25	115	0	0	2	3.7006	1	0
Bolt	5	22-Dec-15	252	0	25	135	29	1	2	16.3386	1	0
Bolt	5	22-Dec-15	253	0	35	115	0	0	2	9.3846	1	0
Bolt	5	22-Dec-15	254	0	41	115	0	0	1	2.7142	1	0
Bolt	5	22-Dec-15	255	0	41	95	29	1	1	7.629	1	0
Bolt	5	22-Dec-15	256	0	25	115	25	1	2	4.3692	1	1
Bolt	5	22-Dec-15	257	0	25	115	0	0	2	3.1823	1	0
Bolt	5	22-Dec-15	258	0	55	115	0	0	1	5.1048	1	0
Bolt	5	22-Dec-15	259	0	41	135	0	0	2	4.2021	1	0
Bolt	5	22-Dec-15	260	0	47	115	25	1	2	4.3355	0	0
Bolt	5	22-Dec-15	260	1	47	115	25	1	1	5.8403	1	0
Bolt	5	22-Dec-15	261	0	55	115	0	0	1	3.4498	1	0
Bolt	5	22-Dec-15	262	0	35	135	21	1	2	10.3371	1	0
Bolt	5	22-Dec-15	263	0	55	115	0	0	1	4.5531	1	1
Bolt	5	22-Dec-15	264	0	41	115	25	1	1	15.5863	1	0
Bolt	5	22-Dec-15	265	0	29	135	21	1	2	11.5575	1	1
Bolt	5	22-Dec-15	266	0	35	115	0	0	1	5.2053	0	0
Bolt	5	22-Dec-15	266	1	35	115	0	0	2	4.2185	1	0
Bolt	5	22-Dec-15	267	0	55	115	0	0	1	4.971	1	0
Bolt	5	22-Dec-15	268	0	35	115	0	0	1	4.0015	0	0
Bolt	5	22-Dec-15	268	1	35	115	0	0	2	8.1138	1	0
Bolt	5	22-Dec-15	269	0	29	115	0	0	2	3.316	1	0
Bolt	5	22-Dec-15	270	0	25	115	0	0	2	2.8814	1	0
Bolt	5	22-Dec-15	271	0	41	115	0	0	2	4.5865	0	0
Bolt	5	22-Dec-15	271	1	41	115	0	0	1	10.9056	1	0
Bolt	5	22-Dec-15	272	0	29	115	0	0	2	3.8844	1	0
Bolt	5	22-Dec-15	273	0	35	115	0	0	1	3.9513	0	0
Bolt	5	22-Dec-15	273	1	35	115	0	0	2	4.7036	1	0
Bolt	5	22-Dec-15	274	0	29	115	0	0	2	8.5818	1	0
Bolt	5	22-Dec-15	275	0	25	115	25	1	2	9.5014	1	1
Bolt	5	22-Dec-15	276	0	41	115	0	0	2	8.9497	0	0
Bolt	5	22-Dec-15	276	1	41	115	0	0	1	16.0378	1	1
Bolt	5	22-Dec-15	277	0	55	115	25	1	1	8.6487	1	0
Bolt	5	22-Dec-15	278	0	41	115	25	1	2	10.5378	0	0
Bolt	5	22-Dec-15	278	1	41	115	25	1	1	14.4495	1	0
Bolt	5	22-Dec-15	279	0	41	115	25	1	2	5.8403	0	0
Bolt	5	22-Dec-15	279	1	41	115	25	1	1	16.5058	1	0
Bolt	5	22-Dec-15	280	0	35	115	25	1	2	8.7157	1	1
Bolt	5	22-Dec-15	281	0	47	115	0	0	1	2.4301	1	0
Bolt	5	22-Dec-15	282	0	25	115	25	1	2	8.0804	1	0
Bolt	5	22-Dec-15	283	0	55	115	0	0	1	4.202	1	1
Bolt	5	22-Dec-15	284	0	29	115	25	1	2	11.4068	1	0
Bolt	5	22-Dec-15	285	0	29	115	25	1	2	9.5348	1	0
Bolt	5	22-Dec-15	286	0	55	115	25	1	1	4.4698	1	1
Bolt	5	22-Dec-15	287	0	41	115	25	1	1	12.2764	1	0
Bolt	5	22-Dec-15	288	0	35	115	0	0	1	5.4056	0	0
Bolt	5	22-Dec-15	288	1	35	115	0	0	2	7.8461	1	1
Bolt	5	22-Dec-15	289	0	35	95	29	1	1	6.2081	1	1
Bolt	5	22-Dec-15	290	0	35	115	0	0	2	10.1365	1	1
Bolt	5	22-Dec-15	291	0	55	135	29	1	2	5.8236	1	1
Bolt	5	22-Dec-15	292	0	25	95	0	0	2	3.7674	1	1
Bolt	5	22-Dec-15	293	0	47	115	25	1	1	4.3693	1	1
Bolt	5	22-Dec-15	294	0	25	115	0	0	2	3.7841	1	0
Bolt	5	22-Dec-15	295	0	25	115	0	0	2	4.6032	1	0
Bolt	5	22-Dec-15	296	0	47	115	0	0	1	14.4328	1	0
Bolt	5	22-Dec-15	297	0	29	135	21	1	2	12.0256	1	0
Bolt	5	22-Dec-15	298	0	25	115	25	1	2	4.4694	1	0
Bolt	5	22-Dec-15	299	0	25	135	21	1	2	12.7946	1	0
Bolt	5	22-Dec-15	300	0	47	115	0	0	1	5.8068	1	0
Bolt	5	22-Dec-15	301	0	55	115	25	1	1	46.5129	1	1
Bolt	5	22-Dec-15	302	0	55	95	29	1	2	7.8129	1	0
Bolt	5	22-Dec-15	303	0	29	115	25	1	2	5.0712	1	0
Bolt	5	22-Dec-15	304	0	41	115	25	1	1	6.8601	1	0
Bolt	5	22-Dec-15	305	0	47	135	29	1	1	4.1184	1	0
Bolt	5	22-Dec-15	306	0	47	115	25	1	1	5.1549	1	1
Bolt	5	22-Dec-15	307	0	47	115	25	1	2	22.4403	0	0
Bolt	5	22-Dec-15	307	1	47	115	25	1	1	4.1017	1	0
Bolt	5	22-Dec-15	308	0	47	115	25	1	2	7.8796	0	0
Bolt	5	22-Dec-15	308	1	47	115	25	1	1	6.2917	1	0
Bolt	5	22-Dec-15	309	0	35	115	25	1	2	6.2749	1	0
Bolt	5	22-Dec-15	310	0	55	115	25	1	1	4.6367	1	1
Bolt	5	22-Dec-15	311	0	55	115	0	0	1	4.6032	1	0
Bolt	5	22-Dec-15	312	0	47	115	0	0	1	6.5758	1	1
Bolt	5	22-Dec-15	313	0	35	115	0	0	2	4.6032	1	1
Bolt	5	22-Dec-15	314	0	41	115	25	1	1	5.3221	1	1
Bolt	5	22-Dec-15	315	0	47	95	0	0	1	3.0652	1	1
Bolt	5	22-Dec-15	316	0	47	115	0	0	1	6.0406	1	0
Bolt	5	22-Dec-15	317	0	25	115	0	0	2	3.1321	1	0
Bolt	5	22-Dec-15	318	0	29	115	0	0	2	10.5713	1	1
Bolt	5	22-Dec-15	319	0	35	115	25	1	2	5.0546	1	0
Bolt	5	22-Dec-15	320	0	55	115	25	1	1	3.1155	1	0
Bolt	5	22-Dec-15	321	0	35	115	25	1	1	7.4618	0	0
Bolt	5	22-Dec-15	321	1	35	115	25	1	2	7.8296	1	0
Bolt	5	22-Dec-15	322	0	35	115	25	1	2	3.7839	1	1
Bolt	5	22-Dec-15	323	0	29	115	0	0	2	3.7169	1	0
Bolt	5	22-Dec-15	324	0	55	115	25	1	1	4.3524	1	0
Bolt	5	22-Dec-15	325	0	47	115	25	1	2	4.1186	0	0
Bolt	5	22-Dec-15	325	1	47	115	25	1	1	5.3889	1	0
Bolt	5	22-Dec-15	326	0	55	115	0	0	1	3.1823	1	0
Bolt	5	22-Dec-15	327	0	41	115	0	0	1	4.2521	1	0
Bolt	5	22-Dec-15	328	0	55	115	0	0	1	4.085	1	0
Bolt	5	22-Dec-15	329	0	25	115	0	0	2	3.9847	1	1
Bolt	5	22-Dec-15	330	0	55	95	21	1	1	5.0548	1	0
Bolt	5	22-Dec-15	331	0	55	115	0	0	1	6.5424	1	1
Bolt	5	22-Dec-15	332	0	47	115	0	0	1	4.5196	1	1
Bolt	5	22-Dec-15	333	0	35	115	0	0	2	4.102	1	0
Bolt	5	22-Dec-15	334	0	47	115	25	1	1	3.6002	1	0
Bolt	5	22-Dec-15	335	0	55	115	25	1	1	4.3358	1	0
Bolt	5	22-Dec-15	336	0	47	115	25	1	1	3.4835	1	0
Bolt	5	22-Dec-15	337	0	29	115	0	0	2	7.027	1	0
Bolt	5	22-Dec-15	338	0	47	115	25	1	2	3.4665	0	0
Bolt	5	22-Dec-15	338	1	47	115	25	1	1	5.1716	1	0
Bolt	5	22-Dec-15	339	0	55	135	21	1	1	4.1686	1	1
Bolt	5	22-Dec-15	340	0	41	115	25	1	1	10.12	1	0
Bolt	5	22-Dec-15	341	0	35	115	0	0	1	3.5835	0	0
Bolt	5	22-Dec-15	341	1	35	115	0	0	2	5.205	1	0
Bolt	5	22-Dec-15	342	0	47	95	21	1	1	4.7369	1	0
Bolt	5	22-Dec-15	343	0	55	115	25	1	1	4.3692	1	0
Bolt	5	22-Dec-15	344	0	25	115	0	0	2	3.5835	1	0
Bolt	5	22-Dec-15	345	0	35	115	25	1	1	4.5698	0	0
Bolt	5	22-Dec-15	345	1	35	115	25	1	2	8.9499	1	1
Bolt	5	22-Dec-15	346	0	55	115	0	0	1	2.4635	1	1
Bolt	5	22-Dec-15	347	0	29	115	25	1	2	17.5924	1	0
Bolt	5	22-Dec-15	348	0	35	115	25	1	2	3.851	1	0
Bolt	5	22-Dec-15	349	0	29	115	0	0	2	5.0211	1	0
Bolt	5	22-Dec-15	350	0	47	115	25	1	1	3.4999	1	1
Bolt	5	22-Dec-15	351	0	41	115	25	1	2	9.1001	0	0
Bolt	5	22-Dec-15	351	1	41	115	25	1	1	3.5501	1	0
Bolt	5	22-Dec-15	352	0	55	115	25	1	1	3.1823	1	0
Bolt	5	22-Dec-15	353	0	25	95	29	1	2	4.854	1	0
Bolt	5	22-Dec-15	354	0	35	135	0	0	2	14.4162	1	0
Bolt	5	22-Dec-15	355	0	41	115	25	1	1	4.0516	1	0
Bolt	5	22-Dec-15	356	0	29	95	29	1	2	6.5424	1	0
Bolt	5	22-Dec-15	357	0	41	135	0	0	2	4.1185	1	0
Bolt	5	22-Dec-15	358	0	29	115	25	1	2	8.2141	1	0
Bolt	5	22-Dec-15	359	0	41	115	25	1	2	4.6367	0	0
Bolt	5	22-Dec-15	359	1	41	115	25	1	1	7.8965	1	0
Bolt	5	22-Dec-15	360	0	47	135	29	1	1	4.6534	1	1
Bolt	6	25-Dec-15	1	0	35	115	0	0	2	2.6321	1	1
Bolt	6	25-Dec-15	2	0	35	115	0	0	2	2.4971	1	0
Bolt	6	25-Dec-15	3	0	55	115	0	0	1	4.3019	1	0
Bolt	6	25-Dec-15	4	0	35	135	0	0	2	7.1944	1	0
Bolt	6	25-Dec-15	5	0	55	95	0	0	1	3.6337	1	1
Bolt	6	25-Dec-15	6	0	41	115	0	0	1	4.2856	1	0
Bolt	6	25-Dec-15	7	0	47	115	0	0	1	4.8875	1	0
Bolt	6	25-Dec-15	8	0	29	115	25	1	2	4.1017	1	0
Bolt	6	25-Dec-15	9	0	41	115	0	0	1	4.4862	1	1
Bolt	6	25-Dec-15	10	0	41	115	25	1	1	7.1275	1	0
Bolt	6	25-Dec-15	11	0	35	115	25	1	2	4.5865	1	0
Bolt	6	25-Dec-15	12	0	35	95	21	1	2	5.7065	1	0
Bolt	6	25-Dec-15	13	0	25	115	25	1	2	3.8342	1	1
Bolt	6	25-Dec-15	14	0	41	115	25	1	1	3.6003	1	0
Bolt	6	25-Dec-15	15	0	29	115	25	1	2	5.322	1	0
Bolt	6	25-Dec-15	16	0	25	135	21	1	2	3.7674	1	1
Bolt	6	25-Dec-15	17	0	29	115	25	1	2	3.9845	1	0
Bolt	6	25-Dec-15	18	0	25	95	21	1	2	3.9346	1	1
Bolt	6	25-Dec-15	19	0	29	115	0	0	2	3.5166	1	0
Bolt	6	25-Dec-15	20	0	25	95	0	0	2	3.9512	1	0
[truncated: 44,462 more rows]
